# Supplementary material for: Evaluation of Muscle Long Non-Coding RNA Profile during Rearing and Finishing Phase of Bulls Subjected to Different Prenatal Nutritional Strategies
Source: Animals (Basel). 2024 Feb 18;14(4):652. doi: 10.3390/ani14040652 (PMC10886332; doi:10.3390/ani14040652)
Supplement: Supplementary file 1 [file animals-14-00652-s001.zip]

Archive with 5 entries (5 files):
- Supplement Files/PCIT_PC_exclusivo_tcons_RIF_ambos_edge_table.csv
- Supplement Files/PCIT_PC_exclusivo_tcons_RIF_ambos_node_table.csv
- Supplement Files/PCIT_PP_exclusivo_tcons_RIF_ambos_edge_table.csv
- Supplement Files/PCIT_PP_exclusivo_tcons_RIF_ambos_node_table.csv
- Supplement Files/Table S1.pdf
