# Supplementary material for: Evaluation of Muscle Long Non-Coding RNA Profile during Rearing and Finishing Phase of Bulls Subjected to Different Prenatal Nutritional Strategies
Source: Animals (Basel). 2024 Feb 18;14(4):652. doi: 10.3390/ani14040652 (PMC10886332; doi:10.3390/ani14040652)
Supplement: Supplementary file 1 [file animals-14-00652-s001.zip › Supplement Files/PCIT_PC_exclusivo_tcons_RIF_ambos_edge_table.csv]

INTERACAO	interaction	name	selected	shared interaction	shared name
-0.81686	interacts with	FOXF1 (interacts with) TCONS_00106901	false	interacts with	FOXF1 (interacts with) TCONS_00106901
-0.62544	interacts with	TCONS_00106901 (interacts with) TCONS_00126791	false	interacts with	TCONS_00106901 (interacts with) TCONS_00126791
-0.67698	interacts with	TCONS_00106901 (interacts with) TCONS_00139062	false	interacts with	TCONS_00106901 (interacts with) TCONS_00139062
-0.66682	interacts with	VPS33B (interacts with) TCONS_00074879	false	interacts with	VPS33B (interacts with) TCONS_00074879
-0.65801	interacts with	TCONS_00074879 (interacts with) TCONS_00079695	false	interacts with	TCONS_00074879 (interacts with) TCONS_00079695
-0.68388	interacts with	TCONS_00074879 (interacts with) TCONS_00081335	false	interacts with	TCONS_00074879 (interacts with) TCONS_00081335
-0.83797	interacts with	TCONS_00074879 (interacts with) TCONS_00103726	false	interacts with	TCONS_00074879 (interacts with) TCONS_00103726
-0.69274	interacts with	TCONS_00074879 (interacts with) TCONS_00109552	false	interacts with	TCONS_00074879 (interacts with) TCONS_00109552
-0.71831	interacts with	TCONS_00074879 (interacts with) TCONS_00116972	false	interacts with	TCONS_00074879 (interacts with) TCONS_00116972
0.69445	interacts with	TCONS_00074879 (interacts with) TCONS_00138788	false	interacts with	TCONS_00074879 (interacts with) TCONS_00138788
0.80459	interacts with	TCONS_00074879 (interacts with) TCONS_00139459	false	interacts with	TCONS_00074879 (interacts with) TCONS_00139459
-0.57425	interacts with	PHOSPHO1 (interacts with) TCONS_00118957	false	interacts with	PHOSPHO1 (interacts with) TCONS_00118957
0.66029	interacts with	TCONS_00118957 (interacts with) TCONS_00119813	false	interacts with	TCONS_00118957 (interacts with) TCONS_00119813
0.78019	interacts with	TCONS_00118957 (interacts with) TCONS_00133743	false	interacts with	TCONS_00118957 (interacts with) TCONS_00133743
0.67416	interacts with	TCONS_00118957 (interacts with) TCONS_00139409	false	interacts with	TCONS_00118957 (interacts with) TCONS_00139409
0.67376	interacts with	TCONS_00118957 (interacts with) TCONS_00145060	false	interacts with	TCONS_00118957 (interacts with) TCONS_00145060
0.69011	interacts with	THBS3 (interacts with) TCONS_00074879	false	interacts with	THBS3 (interacts with) TCONS_00074879
0.67106	interacts with	VPS54 (interacts with) TCONS_00118957	false	interacts with	VPS54 (interacts with) TCONS_00118957
0.74096	interacts with	CBS (interacts with) TCONS_00105330	false	interacts with	CBS (interacts with) TCONS_00105330
0.70703	interacts with	CBS (interacts with) TCONS_00113158	false	interacts with	CBS (interacts with) TCONS_00113158
-0.68105	interacts with	TCONS_00105330 (interacts with) TCONS_00111345	false	interacts with	TCONS_00105330 (interacts with) TCONS_00111345
0.71021	interacts with	TCONS_00105330 (interacts with) TCONS_00125269	false	interacts with	TCONS_00105330 (interacts with) TCONS_00125269
0.58601	interacts with	BMPR1A (interacts with) TCONS_00078394	false	interacts with	BMPR1A (interacts with) TCONS_00078394
0.77757	interacts with	TCONS_00078394 (interacts with) TCONS_00080705	false	interacts with	TCONS_00078394 (interacts with) TCONS_00080705
0.71276	interacts with	TCONS_00078394 (interacts with) TCONS_00092007	false	interacts with	TCONS_00078394 (interacts with) TCONS_00092007
-0.70309	interacts with	TCONS_00078394 (interacts with) TCONS_00111561	false	interacts with	TCONS_00078394 (interacts with) TCONS_00111561
0.85964	interacts with	TCONS_00078394 (interacts with) TCONS_00115537	false	interacts with	TCONS_00078394 (interacts with) TCONS_00115537
0.69885	interacts with	TCONS_00078394 (interacts with) TCONS_00116977	false	interacts with	TCONS_00078394 (interacts with) TCONS_00116977
-0.60776	interacts with	TCONS_00078394 (interacts with) TCONS_00119233	false	interacts with	TCONS_00078394 (interacts with) TCONS_00119233
0.65821	interacts with	TCONS_00078394 (interacts with) TCONS_00122621	false	interacts with	TCONS_00078394 (interacts with) TCONS_00122621
0.72131	interacts with	TCONS_00078394 (interacts with) TCONS_00124897	false	interacts with	TCONS_00078394 (interacts with) TCONS_00124897
0.79616	interacts with	TCONS_00078394 (interacts with) TCONS_00126583	false	interacts with	TCONS_00078394 (interacts with) TCONS_00126583
0.63608	interacts with	TCONS_00078394 (interacts with) TCONS_00128738	false	interacts with	TCONS_00078394 (interacts with) TCONS_00128738
0.62696	interacts with	HYAL1 (interacts with) TCONS_00105330	false	interacts with	HYAL1 (interacts with) TCONS_00105330
0.71278	interacts with	OTOR (interacts with) TCONS_00106901	false	interacts with	OTOR (interacts with) TCONS_00106901
-0.64453	interacts with	HES1 (interacts with) TCONS_00028261	false	interacts with	HES1 (interacts with) TCONS_00028261
-0.65007	interacts with	HES1 (interacts with) TCONS_00078394	false	interacts with	HES1 (interacts with) TCONS_00078394
0.80915	interacts with	TCONS_00028261 (interacts with) TCONS_00028761	false	interacts with	TCONS_00028261 (interacts with) TCONS_00028761
0.74017	interacts with	TCONS_00028261 (interacts with) TCONS_00031948	false	interacts with	TCONS_00028261 (interacts with) TCONS_00031948
0.64731	interacts with	TCONS_00028261 (interacts with) TCONS_00032446	false	interacts with	TCONS_00028261 (interacts with) TCONS_00032446
0.62726	interacts with	TCONS_00028261 (interacts with) TCONS_00036263	false	interacts with	TCONS_00028261 (interacts with) TCONS_00036263
0.65301	interacts with	TCONS_00028261 (interacts with) TCONS_00064156	false	interacts with	TCONS_00028261 (interacts with) TCONS_00064156
0.66944	interacts with	TCONS_00028261 (interacts with) TCONS_00066165	false	interacts with	TCONS_00028261 (interacts with) TCONS_00066165
-0.82242	interacts with	TCONS_00028261 (interacts with) TCONS_00067038	false	interacts with	TCONS_00028261 (interacts with) TCONS_00067038
0.61742	interacts with	TCONS_00028261 (interacts with) TCONS_00070906	false	interacts with	TCONS_00028261 (interacts with) TCONS_00070906
0.64808	interacts with	TCONS_00028261 (interacts with) TCONS_00072804	false	interacts with	TCONS_00028261 (interacts with) TCONS_00072804
0.72761	interacts with	TCONS_00028261 (interacts with) TCONS_00072841	false	interacts with	TCONS_00028261 (interacts with) TCONS_00072841
0.66344	interacts with	TCONS_00028261 (interacts with) TCONS_00079843	false	interacts with	TCONS_00028261 (interacts with) TCONS_00079843
0.69592	interacts with	TCONS_00028261 (interacts with) TCONS_00105083	false	interacts with	TCONS_00028261 (interacts with) TCONS_00105083
0.72151	interacts with	TCONS_00028261 (interacts with) TCONS_00107029	false	interacts with	TCONS_00028261 (interacts with) TCONS_00107029
0.5348	interacts with	TCONS_00028261 (interacts with) TCONS_00122362	false	interacts with	TCONS_00028261 (interacts with) TCONS_00122362
0.62343	interacts with	TCONS_00028261 (interacts with) TCONS_00124181	false	interacts with	TCONS_00028261 (interacts with) TCONS_00124181
-0.57454	interacts with	TCONS_00028261 (interacts with) TCONS_00126739	false	interacts with	TCONS_00028261 (interacts with) TCONS_00126739
0.73635	interacts with	TCONS_00028261 (interacts with) TCONS_00131740	false	interacts with	TCONS_00028261 (interacts with) TCONS_00131740
0.84425	interacts with	TCONS_00028261 (interacts with) TCONS_00137232	false	interacts with	TCONS_00028261 (interacts with) TCONS_00137232
0.71625	interacts with	TCONS_00028261 (interacts with) TCONS_00137300	false	interacts with	TCONS_00028261 (interacts with) TCONS_00137300
0.71957	interacts with	TCONS_00028261 (interacts with) TCONS_00137302	false	interacts with	TCONS_00028261 (interacts with) TCONS_00137302
0.59558	interacts with	TCONS_00028261 (interacts with) TCONS_00138455	false	interacts with	TCONS_00028261 (interacts with) TCONS_00138455
0.67483	interacts with	TCONS_00028261 (interacts with) TCONS_00143052	false	interacts with	TCONS_00028261 (interacts with) TCONS_00143052
-0.62364	interacts with	RET (interacts with) TCONS_00017335	false	interacts with	RET (interacts with) TCONS_00017335
-0.72917	interacts with	RET (interacts with) TCONS_00113158	false	interacts with	RET (interacts with) TCONS_00113158
0.66652	interacts with	TCONS_00017335 (interacts with) TCONS_00021152	false	interacts with	TCONS_00017335 (interacts with) TCONS_00021152
0.82607	interacts with	TCONS_00017335 (interacts with) TCONS_00027006	false	interacts with	TCONS_00017335 (interacts with) TCONS_00027006
-0.63427	interacts with	TCONS_00017335 (interacts with) TCONS_00028757	false	interacts with	TCONS_00017335 (interacts with) TCONS_00028757
-0.72958	interacts with	TCONS_00017335 (interacts with) TCONS_00029552	false	interacts with	TCONS_00017335 (interacts with) TCONS_00029552
-0.5659	interacts with	TCONS_00017335 (interacts with) TCONS_00035639	false	interacts with	TCONS_00017335 (interacts with) TCONS_00035639
-0.68777	interacts with	TCONS_00017335 (interacts with) TCONS_00047744	false	interacts with	TCONS_00017335 (interacts with) TCONS_00047744
-0.72907	interacts with	TCONS_00017335 (interacts with) TCONS_00050905	false	interacts with	TCONS_00017335 (interacts with) TCONS_00050905
0.82503	interacts with	TCONS_00017335 (interacts with) TCONS_00053038	false	interacts with	TCONS_00017335 (interacts with) TCONS_00053038
-0.57027	interacts with	TCONS_00017335 (interacts with) TCONS_00067625	false	interacts with	TCONS_00017335 (interacts with) TCONS_00067625
-0.71431	interacts with	TCONS_00017335 (interacts with) TCONS_00072739	false	interacts with	TCONS_00017335 (interacts with) TCONS_00072739
-0.83384	interacts with	TCONS_00017335 (interacts with) TCONS_00087995	false	interacts with	TCONS_00017335 (interacts with) TCONS_00087995
0.77209	interacts with	TCONS_00017335 (interacts with) TCONS_00103843	false	interacts with	TCONS_00017335 (interacts with) TCONS_00103843
-0.59004	interacts with	TCONS_00017335 (interacts with) TCONS_00106534	false	interacts with	TCONS_00017335 (interacts with) TCONS_00106534
-0.80997	interacts with	TCONS_00017335 (interacts with) TCONS_00113048	false	interacts with	TCONS_00017335 (interacts with) TCONS_00113048
-0.67915	interacts with	TCONS_00017335 (interacts with) TCONS_00133736	false	interacts with	TCONS_00017335 (interacts with) TCONS_00133736
-0.81529	interacts with	TCONS_00017335 (interacts with) TCONS_00137323	false	interacts with	TCONS_00017335 (interacts with) TCONS_00137323
-0.69386	interacts with	TCONS_00017335 (interacts with) TCONS_00141299	false	interacts with	TCONS_00017335 (interacts with) TCONS_00141299
-0.59628	interacts with	TCONS_00017335 (interacts with) TCONS_00142294	false	interacts with	TCONS_00017335 (interacts with) TCONS_00142294
0.60388	interacts with	ADAMTS5 (interacts with) TCONS_00050901	false	interacts with	ADAMTS5 (interacts with) TCONS_00050901
-0.64671	interacts with	ADAMTS5 (interacts with) TCONS_00105330	false	interacts with	ADAMTS5 (interacts with) TCONS_00105330
-0.59478	interacts with	TCONS_00050901 (interacts with) TCONS_00079584	false	interacts with	TCONS_00050901 (interacts with) TCONS_00079584
-0.70224	interacts with	TCONS_00050901 (interacts with) TCONS_00100179	false	interacts with	TCONS_00050901 (interacts with) TCONS_00100179
0.74792	interacts with	MYO18B (interacts with) TCONS_00105330	false	interacts with	MYO18B (interacts with) TCONS_00105330
0.75794	interacts with	MYO18B (interacts with) TCONS_00113158	false	interacts with	MYO18B (interacts with) TCONS_00113158
-0.61471	interacts with	ADAMTS1 (interacts with) TCONS_00078394	false	interacts with	ADAMTS1 (interacts with) TCONS_00078394
0.64981	interacts with	PIAS4 (interacts with) TCONS_00017335	false	interacts with	PIAS4 (interacts with) TCONS_00017335
-0.6738	interacts with	KDR (interacts with) TCONS_00028261	false	interacts with	KDR (interacts with) TCONS_00028261
0.59469	interacts with	KDR (interacts with) TCONS_00050901	false	interacts with	KDR (interacts with) TCONS_00050901
-0.73129	interacts with	EPHA2 (interacts with) TCONS_00078394	false	interacts with	EPHA2 (interacts with) TCONS_00078394
-0.80491	interacts with	EPHA2 (interacts with) TCONS_00122572	false	interacts with	EPHA2 (interacts with) TCONS_00122572
0.78885	interacts with	TCONS_00122572 (interacts with) TCONS_00122621	false	interacts with	TCONS_00122572 (interacts with) TCONS_00122621
0.59373	interacts with	HEY2 (interacts with) TCONS_00105330	false	interacts with	HEY2 (interacts with) TCONS_00105330
0.73373	interacts with	HEY2 (interacts with) TCONS_00113158	false	interacts with	HEY2 (interacts with) TCONS_00113158
-0.79839	interacts with	SERPINH1 (interacts with) TCONS_00113158	false	interacts with	SERPINH1 (interacts with) TCONS_00113158
-0.77721	interacts with	TP53 (interacts with) TCONS_00050716	false	interacts with	TP53 (interacts with) TCONS_00050716
0.8554	interacts with	TP53 (interacts with) TCONS_00078394	false	interacts with	TP53 (interacts with) TCONS_00078394
0.61773	interacts with	TP53 (interacts with) TCONS_00122572	false	interacts with	TP53 (interacts with) TCONS_00122572
-0.77065	interacts with	TCONS_00050716 (interacts with) TCONS_00050905	false	interacts with	TCONS_00050716 (interacts with) TCONS_00050905
-0.77571	interacts with	TCONS_00050716 (interacts with) TCONS_00058881	false	interacts with	TCONS_00050716 (interacts with) TCONS_00058881
0.63211	interacts with	TCONS_00050716 (interacts with) TCONS_00059979	false	interacts with	TCONS_00050716 (interacts with) TCONS_00059979
0.56983	interacts with	TCONS_00050716 (interacts with) TCONS_00069697	false	interacts with	TCONS_00050716 (interacts with) TCONS_00069697
-0.7627	interacts with	TCONS_00050716 (interacts with) TCONS_00078394	false	interacts with	TCONS_00050716 (interacts with) TCONS_00078394
-0.77243	interacts with	TCONS_00050716 (interacts with) TCONS_00101871	false	interacts with	TCONS_00050716 (interacts with) TCONS_00101871
-0.61599	interacts with	TCONS_00050716 (interacts with) TCONS_00103103	false	interacts with	TCONS_00050716 (interacts with) TCONS_00103103
-0.66338	interacts with	TCONS_00050716 (interacts with) TCONS_00110503	false	interacts with	TCONS_00050716 (interacts with) TCONS_00110503
-0.75629	interacts with	TCONS_00050716 (interacts with) TCONS_00116977	false	interacts with	TCONS_00050716 (interacts with) TCONS_00116977
-0.66864	interacts with	TCONS_00050716 (interacts with) TCONS_00126583	false	interacts with	TCONS_00050716 (interacts with) TCONS_00126583
-0.61779	interacts with	TCONS_00050716 (interacts with) TCONS_00129067	false	interacts with	TCONS_00050716 (interacts with) TCONS_00129067
0.69012	interacts with	TCONS_00050716 (interacts with) TCONS_00137366	false	interacts with	TCONS_00050716 (interacts with) TCONS_00137366
-0.67837	interacts with	PALLD (interacts with) TCONS_00053837	false	interacts with	PALLD (interacts with) TCONS_00053837
-0.60277	interacts with	TCONS_00053837 (interacts with) TCONS_00062525	false	interacts with	TCONS_00053837 (interacts with) TCONS_00062525
-0.57017	interacts with	TCONS_00053837 (interacts with) TCONS_00078267	false	interacts with	TCONS_00053837 (interacts with) TCONS_00078267
-0.84018	interacts with	TCONS_00053837 (interacts with) TCONS_00079695	false	interacts with	TCONS_00053837 (interacts with) TCONS_00079695
-0.70666	interacts with	TCONS_00053837 (interacts with) TCONS_00081335	false	interacts with	TCONS_00053837 (interacts with) TCONS_00081335
-0.88686	interacts with	TCONS_00053837 (interacts with) TCONS_00081367	false	interacts with	TCONS_00053837 (interacts with) TCONS_00081367
0.6594	interacts with	TCONS_00053837 (interacts with) TCONS_00106807	false	interacts with	TCONS_00053837 (interacts with) TCONS_00106807
0.8258	interacts with	TCONS_00053837 (interacts with) TCONS_00107246	false	interacts with	TCONS_00053837 (interacts with) TCONS_00107246
0.6796	interacts with	TCONS_00053837 (interacts with) TCONS_00112782	false	interacts with	TCONS_00053837 (interacts with) TCONS_00112782
-0.7297	interacts with	TCONS_00053837 (interacts with) TCONS_00116977	false	interacts with	TCONS_00053837 (interacts with) TCONS_00116977
-0.75498	interacts with	TCONS_00053837 (interacts with) TCONS_00125256	false	interacts with	TCONS_00053837 (interacts with) TCONS_00125256
-0.60146	interacts with	TCONS_00053837 (interacts with) TCONS_00132830	false	interacts with	TCONS_00053837 (interacts with) TCONS_00132830
0.66524	interacts with	FHL2 (interacts with) TCONS_00022335	false	interacts with	FHL2 (interacts with) TCONS_00022335
-0.78684	interacts with	TCONS_00022335 (interacts with) TCONS_00040654	false	interacts with	TCONS_00022335 (interacts with) TCONS_00040654
0.56665	interacts with	TCONS_00022335 (interacts with) TCONS_00044786	false	interacts with	TCONS_00022335 (interacts with) TCONS_00044786
-0.615	interacts with	TCONS_00022335 (interacts with) TCONS_00067623	false	interacts with	TCONS_00022335 (interacts with) TCONS_00067623
-0.60281	interacts with	TCONS_00022335 (interacts with) TCONS_00077981	false	interacts with	TCONS_00022335 (interacts with) TCONS_00077981
-0.78977	interacts with	TCONS_00022335 (interacts with) TCONS_00078393	false	interacts with	TCONS_00022335 (interacts with) TCONS_00078393
-0.69815	interacts with	TCONS_00022335 (interacts with) TCONS_00080478	false	interacts with	TCONS_00022335 (interacts with) TCONS_00080478
-0.78157	interacts with	TCONS_00022335 (interacts with) TCONS_00103103	false	interacts with	TCONS_00022335 (interacts with) TCONS_00103103
-0.75377	interacts with	TCONS_00022335 (interacts with) TCONS_00129916	false	interacts with	TCONS_00022335 (interacts with) TCONS_00129916
0.74691	interacts with	TCONS_00022335 (interacts with) TCONS_00143804	false	interacts with	TCONS_00022335 (interacts with) TCONS_00143804
0.6411	interacts with	MYO1C (interacts with) TCONS_00031681	false	interacts with	MYO1C (interacts with) TCONS_00031681
-0.72799	interacts with	MYO1C (interacts with) TCONS_00078394	false	interacts with	MYO1C (interacts with) TCONS_00078394
-0.75119	interacts with	MYO1C (interacts with) TCONS_00122572	false	interacts with	MYO1C (interacts with) TCONS_00122572
-0.71201	interacts with	TCONS_00031681 (interacts with) TCONS_00036048	false	interacts with	TCONS_00031681 (interacts with) TCONS_00036048
0.67657	interacts with	TCONS_00031681 (interacts with) TCONS_00063271	false	interacts with	TCONS_00031681 (interacts with) TCONS_00063271
-0.61334	interacts with	TCONS_00031681 (interacts with) TCONS_00080156	false	interacts with	TCONS_00031681 (interacts with) TCONS_00080156
0.68343	interacts with	TCONS_00031681 (interacts with) TCONS_00080731	false	interacts with	TCONS_00031681 (interacts with) TCONS_00080731
0.62297	interacts with	TCONS_00031681 (interacts with) TCONS_00082697	false	interacts with	TCONS_00031681 (interacts with) TCONS_00082697
0.70352	interacts with	TCONS_00031681 (interacts with) TCONS_00115362	false	interacts with	TCONS_00031681 (interacts with) TCONS_00115362
-0.55021	interacts with	TCONS_00031681 (interacts with) TCONS_00126583	false	interacts with	TCONS_00031681 (interacts with) TCONS_00126583
-0.60761	interacts with	TCONS_00031681 (interacts with) TCONS_00132830	false	interacts with	TCONS_00031681 (interacts with) TCONS_00132830
-0.6823	interacts with	TCONS_00031681 (interacts with) TCONS_00133743	false	interacts with	TCONS_00031681 (interacts with) TCONS_00133743
0.62311	interacts with	TCONS_00031681 (interacts with) TCONS_00135704	false	interacts with	TCONS_00031681 (interacts with) TCONS_00135704
0.72331	interacts with	TNXB (interacts with) TCONS_00074879	false	interacts with	TNXB (interacts with) TCONS_00074879
-0.7021	interacts with	TNXB (interacts with) TCONS_00105330	false	interacts with	TNXB (interacts with) TCONS_00105330
-0.74161	interacts with	TNXB (interacts with) TCONS_00113158	false	interacts with	TNXB (interacts with) TCONS_00113158
0.76198	interacts with	SRA1 (interacts with) TCONS_00031681	false	interacts with	SRA1 (interacts with) TCONS_00031681
-0.70987	interacts with	LRRK1 (interacts with) TCONS_00122572	false	interacts with	LRRK1 (interacts with) TCONS_00122572
0.74747	interacts with	ALPK3 (interacts with) TCONS_00105330	false	interacts with	ALPK3 (interacts with) TCONS_00105330
-0.71847	interacts with	ZFPM2 (interacts with) TCONS_00106901	false	interacts with	ZFPM2 (interacts with) TCONS_00106901
-0.61039	interacts with	STC1 (interacts with) TCONS_00078394	false	interacts with	STC1 (interacts with) TCONS_00078394
0.70887	interacts with	ZADH2 (interacts with) TCONS_00105330	false	interacts with	ZADH2 (interacts with) TCONS_00105330
0.73877	interacts with	DUSP10 (interacts with) TCONS_00105083	false	interacts with	DUSP10 (interacts with) TCONS_00105083
0.6472	interacts with	TCONS_00105083 (interacts with) TCONS_00124181	false	interacts with	TCONS_00105083 (interacts with) TCONS_00124181
0.62954	interacts with	TCONS_00105083 (interacts with) TCONS_00137232	false	interacts with	TCONS_00105083 (interacts with) TCONS_00137232
0.82396	interacts with	TCONS_00105083 (interacts with) TCONS_00137302	false	interacts with	TCONS_00105083 (interacts with) TCONS_00137302
0.67498	interacts with	TCONS_00105083 (interacts with) TCONS_00143796	false	interacts with	TCONS_00105083 (interacts with) TCONS_00143796
0.60526	interacts with	TRIM45 (interacts with) TCONS_00063942	false	interacts with	TRIM45 (interacts with) TCONS_00063942
-0.6337	interacts with	TCONS_00063942 (interacts with) TCONS_00067780	false	interacts with	TCONS_00063942 (interacts with) TCONS_00067780
0.62639	interacts with	TCONS_00063942 (interacts with) TCONS_00078298	false	interacts with	TCONS_00063942 (interacts with) TCONS_00078298
0.61297	interacts with	TCONS_00063942 (interacts with) TCONS_00080478	false	interacts with	TCONS_00063942 (interacts with) TCONS_00080478
-0.65426	interacts with	TCONS_00063942 (interacts with) TCONS_00105083	false	interacts with	TCONS_00063942 (interacts with) TCONS_00105083
0.65618	interacts with	TCONS_00063942 (interacts with) TCONS_00105139	false	interacts with	TCONS_00063942 (interacts with) TCONS_00105139
0.69431	interacts with	TCONS_00063942 (interacts with) TCONS_00109552	false	interacts with	TCONS_00063942 (interacts with) TCONS_00109552
0.72133	interacts with	TCONS_00063942 (interacts with) TCONS_00136379	false	interacts with	TCONS_00063942 (interacts with) TCONS_00136379
-0.71738	interacts with	TCONS_00063942 (interacts with) TCONS_00138788	false	interacts with	TCONS_00063942 (interacts with) TCONS_00138788
-0.74727	interacts with	SPRY2 (interacts with) TCONS_00118957	false	interacts with	SPRY2 (interacts with) TCONS_00118957
-0.57626	interacts with	FHL5 (interacts with) TCONS_00028261	false	interacts with	FHL5 (interacts with) TCONS_00028261
-0.57512	interacts with	SNX10 (interacts with) TCONS_00031681	false	interacts with	SNX10 (interacts with) TCONS_00031681
0.71899	interacts with	PTPN11 (interacts with) TCONS_00106901	false	interacts with	PTPN11 (interacts with) TCONS_00106901
-0.59169	interacts with	ERCC2 (interacts with) TCONS_00118957	false	interacts with	ERCC2 (interacts with) TCONS_00118957
-0.746	interacts with	KDM4A (interacts with) TCONS_00022335	false	interacts with	KDM4A (interacts with) TCONS_00022335
-0.54821	interacts with	KDM4A (interacts with) TCONS_00050716	false	interacts with	KDM4A (interacts with) TCONS_00050716
-0.63164	interacts with	BMPR1B (interacts with) TCONS_00050716	false	interacts with	BMPR1B (interacts with) TCONS_00050716
0.72795	interacts with	BMPR1B (interacts with) TCONS_00078394	false	interacts with	BMPR1B (interacts with) TCONS_00078394
-0.77527	interacts with	PI16 (interacts with) TCONS_00105330	false	interacts with	PI16 (interacts with) TCONS_00105330
-0.74675	interacts with	INSIG2 (interacts with) TCONS_00078394	false	interacts with	INSIG2 (interacts with) TCONS_00078394
-0.7456	interacts with	MYZAP (interacts with) TCONS_00028261	false	interacts with	MYZAP (interacts with) TCONS_00028261
-0.79339	interacts with	MYZAP (interacts with) TCONS_00105083	false	interacts with	MYZAP (interacts with) TCONS_00105083
-0.69083	interacts with	FZD7 (interacts with) TCONS_00028261	false	interacts with	FZD7 (interacts with) TCONS_00028261
-0.77888	interacts with	HMCN2 (interacts with) TCONS_00105330	false	interacts with	HMCN2 (interacts with) TCONS_00105330
-0.64588	interacts with	HMCN2 (interacts with) TCONS_00113158	false	interacts with	HMCN2 (interacts with) TCONS_00113158
-0.68119	interacts with	ARMC5 (interacts with) TCONS_00118957	false	interacts with	ARMC5 (interacts with) TCONS_00118957
0.74363	interacts with	TGFB1I1 (interacts with) TCONS_00031681	false	interacts with	TGFB1I1 (interacts with) TCONS_00031681
0.74715	interacts with	TNNI3 (interacts with) TCONS_00113158	false	interacts with	TNNI3 (interacts with) TCONS_00113158
0.63319	interacts with	KCNJ8 (interacts with) TCONS_00063942	false	interacts with	KCNJ8 (interacts with) TCONS_00063942
-0.64604	interacts with	PKP2 (interacts with) TCONS_00105330	false	interacts with	PKP2 (interacts with) TCONS_00105330
-0.87104	interacts with	MUSK (interacts with) TCONS_00105330	false	interacts with	MUSK (interacts with) TCONS_00105330
0.83066	interacts with	HRC (interacts with) TCONS_00105330	false	interacts with	HRC (interacts with) TCONS_00105330
0.62974	interacts with	ARL4A (interacts with) TCONS_00053837	false	interacts with	ARL4A (interacts with) TCONS_00053837
0.66482	interacts with	ARL4A (interacts with) TCONS_00074879	false	interacts with	ARL4A (interacts with) TCONS_00074879
-0.83384	interacts with	ARL4A (interacts with) TCONS_00122572	false	interacts with	ARL4A (interacts with) TCONS_00122572
-0.68265	interacts with	SHROOM4 (interacts with) TCONS_00078394	false	interacts with	SHROOM4 (interacts with) TCONS_00078394
-0.71123	interacts with	BAMBI (interacts with) TCONS_00118957	false	interacts with	BAMBI (interacts with) TCONS_00118957
0.79766	interacts with	LAMA5 (interacts with) TCONS_00053837	false	interacts with	LAMA5 (interacts with) TCONS_00053837
0.66625	interacts with	SMTN (interacts with) TCONS_00113158	false	interacts with	SMTN (interacts with) TCONS_00113158
-0.7496	interacts with	MEOX2 (interacts with) TCONS_00106901	false	interacts with	MEOX2 (interacts with) TCONS_00106901
0.79284	interacts with	NPPC (interacts with) TCONS_00022335	false	interacts with	NPPC (interacts with) TCONS_00022335
-0.64345	interacts with	NPPC (interacts with) TCONS_00113158	false	interacts with	NPPC (interacts with) TCONS_00113158
-0.91364	interacts with	PRKCH (interacts with) TCONS_00028261	false	interacts with	PRKCH (interacts with) TCONS_00028261
-0.61496	interacts with	PRKCH (interacts with) TCONS_00105083	false	interacts with	PRKCH (interacts with) TCONS_00105083
-0.73921	interacts with	SYAP1 (interacts with) TCONS_00074879	false	interacts with	SYAP1 (interacts with) TCONS_00074879
-0.69933	interacts with	FST (interacts with) TCONS_00113158	false	interacts with	FST (interacts with) TCONS_00113158
-0.71672	interacts with	CTBP2 (interacts with) TCONS_00118957	false	interacts with	CTBP2 (interacts with) TCONS_00118957
-0.73438	interacts with	ATF5 (interacts with) TCONS_00105330	false	interacts with	ATF5 (interacts with) TCONS_00105330
-0.78038	interacts with	MMRN2 (interacts with) TCONS_00078394	false	interacts with	MMRN2 (interacts with) TCONS_00078394
-0.70873	interacts with	P3H3 (interacts with) TCONS_00106901	false	interacts with	P3H3 (interacts with) TCONS_00106901
-0.64207	interacts with	ADAMTSL4 (interacts with) TCONS_00113158	false	interacts with	ADAMTSL4 (interacts with) TCONS_00113158
-0.68438	interacts with	EPAS1 (interacts with) TCONS_00028261	false	interacts with	EPAS1 (interacts with) TCONS_00028261
-0.75505	interacts with	KDM6A (interacts with) TCONS_00017335	false	interacts with	KDM6A (interacts with) TCONS_00017335
0.69615	interacts with	HPN (interacts with) TCONS_00078394	false	interacts with	HPN (interacts with) TCONS_00078394
-0.6102	interacts with	BMP4 (interacts with) TCONS_00106901	false	interacts with	BMP4 (interacts with) TCONS_00106901
-0.87013	interacts with	FER1L5 (interacts with) TCONS_00113158	false	interacts with	FER1L5 (interacts with) TCONS_00113158
-0.63952	interacts with	GJC1 (interacts with) TCONS_00078394	false	interacts with	GJC1 (interacts with) TCONS_00078394
-0.59704	interacts with	SPARCL1 (interacts with) TCONS_00022335	false	interacts with	SPARCL1 (interacts with) TCONS_00022335
0.55533	interacts with	SPARCL1 (interacts with) TCONS_00063942	false	interacts with	SPARCL1 (interacts with) TCONS_00063942
0.7784	interacts with	SPARCL1 (interacts with) TCONS_00113158	false	interacts with	SPARCL1 (interacts with) TCONS_00113158
0.74157	interacts with	TNFRSF1A (interacts with) TCONS_00053837	false	interacts with	TNFRSF1A (interacts with) TCONS_00053837
0.67126	interacts with	RARRES2 (interacts with) TCONS_00017335	false	interacts with	RARRES2 (interacts with) TCONS_00017335
-0.81037	interacts with	RARRES2 (interacts with) TCONS_00106901	false	interacts with	RARRES2 (interacts with) TCONS_00106901
-0.7176	interacts with	ADGRF5 (interacts with) TCONS_00028261	false	interacts with	ADGRF5 (interacts with) TCONS_00028261
0.64772	interacts with	PBXIP1 (interacts with) TCONS_00022335	false	interacts with	PBXIP1 (interacts with) TCONS_00022335
-0.66985	interacts with	TPM4 (interacts with) TCONS_00122572	false	interacts with	TPM4 (interacts with) TCONS_00122572
-0.65383	interacts with	CSGALNACT1 (interacts with) TCONS_00105330	false	interacts with	CSGALNACT1 (interacts with) TCONS_00105330
0.61818	interacts with	COMP (interacts with) TCONS_00053837	false	interacts with	COMP (interacts with) TCONS_00053837
0.70123	interacts with	ZNF516 (interacts with) TCONS_00074879	false	interacts with	ZNF516 (interacts with) TCONS_00074879
-0.77041	interacts with	DHCR24 (interacts with) TCONS_00105330	false	interacts with	DHCR24 (interacts with) TCONS_00105330
-0.78376	interacts with	SULF1 (interacts with) TCONS_00105330	false	interacts with	SULF1 (interacts with) TCONS_00105330
-0.69414	interacts with	RUNX1 (interacts with) TCONS_00105330	false	interacts with	RUNX1 (interacts with) TCONS_00105330
0.75375	interacts with	METRNL (interacts with) TCONS_00022335	false	interacts with	METRNL (interacts with) TCONS_00022335
0.6524	interacts with	METRNL (interacts with) TCONS_00074879	false	interacts with	METRNL (interacts with) TCONS_00074879
-0.85691	interacts with	METRNL (interacts with) TCONS_00113158	false	interacts with	METRNL (interacts with) TCONS_00113158
-0.59824	interacts with	SOX10 (interacts with) TCONS_00108094	false	interacts with	SOX10 (interacts with) TCONS_00108094
-0.57353	interacts with	TCONS_00108094 (interacts with) TCONS_00118957	false	interacts with	TCONS_00108094 (interacts with) TCONS_00118957
-0.7262	interacts with	HOXD3 (interacts with) TCONS_00106901	false	interacts with	HOXD3 (interacts with) TCONS_00106901
0.64564	interacts with	HOXD3 (interacts with) TCONS_00108094	false	interacts with	HOXD3 (interacts with) TCONS_00108094
0.69024	interacts with	PLEKHO1 (interacts with) TCONS_00050716	false	interacts with	PLEKHO1 (interacts with) TCONS_00050716
0.65503	interacts with	NDUFV2 (interacts with) TCONS_00105330	false	interacts with	NDUFV2 (interacts with) TCONS_00105330
-0.74114	interacts with	DDR2 (interacts with) TCONS_00105330	false	interacts with	DDR2 (interacts with) TCONS_00105330
0.70554	interacts with	NUP133 (interacts with) TCONS_00078394	false	interacts with	NUP133 (interacts with) TCONS_00078394
-0.78902	interacts with	TLCD3B (interacts with) TCONS_00017335	false	interacts with	TLCD3B (interacts with) TCONS_00017335
0.64311	interacts with	APCDD1 (interacts with) TCONS_00022335	false	interacts with	APCDD1 (interacts with) TCONS_00022335
-0.83323	interacts with	EDNRB (interacts with) TCONS_00078394	false	interacts with	EDNRB (interacts with) TCONS_00078394
-0.68698	interacts with	VEGFA (interacts with) TCONS_00022335	false	interacts with	VEGFA (interacts with) TCONS_00022335
0.61569	interacts with	VEGFA (interacts with) TCONS_00031681	false	interacts with	VEGFA (interacts with) TCONS_00031681
0.65754	interacts with	VEGFA (interacts with) TCONS_00105330	false	interacts with	VEGFA (interacts with) TCONS_00105330
0.72088	interacts with	DES (interacts with) TCONS_00113158	false	interacts with	DES (interacts with) TCONS_00113158
-0.72701	interacts with	TGFB2 (interacts with) TCONS_00105330	false	interacts with	TGFB2 (interacts with) TCONS_00105330
0.63568	interacts with	ATG5 (interacts with) TCONS_00078394	false	interacts with	ATG5 (interacts with) TCONS_00078394
0.74289	interacts with	LMCD1 (interacts with) TCONS_00105330	false	interacts with	LMCD1 (interacts with) TCONS_00105330
-0.72242	interacts with	BIN3 (interacts with) TCONS_00106901	false	interacts with	BIN3 (interacts with) TCONS_00106901
0.66791	interacts with	BIN3 (interacts with) TCONS_00122572	false	interacts with	BIN3 (interacts with) TCONS_00122572
-0.73011	interacts with	CREB1 (interacts with) TCONS_00105330	false	interacts with	CREB1 (interacts with) TCONS_00105330
-0.63573	interacts with	TRIO (interacts with) TCONS_00017335	false	interacts with	TRIO (interacts with) TCONS_00017335
-0.77517	interacts with	FGF2 (interacts with) TCONS_00105330	false	interacts with	FGF2 (interacts with) TCONS_00105330
-0.66261	interacts with	FGF2 (interacts with) TCONS_00113158	false	interacts with	FGF2 (interacts with) TCONS_00113158
-0.7606	interacts with	GATA6 (interacts with) TCONS_00028261	false	interacts with	GATA6 (interacts with) TCONS_00028261
-0.69968	interacts with	TCF15 (interacts with) TCONS_00022335	false	interacts with	TCF15 (interacts with) TCONS_00022335
0.65419	interacts with	TCF15 (interacts with) TCONS_00063942	false	interacts with	TCF15 (interacts with) TCONS_00063942
0.63479	interacts with	TCF15 (interacts with) TCONS_00105330	false	interacts with	TCF15 (interacts with) TCONS_00105330
0.67492	interacts with	TCF15 (interacts with) TCONS_00113158	false	interacts with	TCF15 (interacts with) TCONS_00113158
0.78999	interacts with	LDB1 (interacts with) TCONS_00113158	false	interacts with	LDB1 (interacts with) TCONS_00113158
0.70531	interacts with	GPR89A (interacts with) TCONS_00078394	false	interacts with	GPR89A (interacts with) TCONS_00078394
-0.7066	interacts with	TP73 (interacts with) TCONS_00105330	false	interacts with	TP73 (interacts with) TCONS_00105330
0.63181	interacts with	LRP5 (interacts with) TCONS_00053837	false	interacts with	LRP5 (interacts with) TCONS_00053837
0.76621	interacts with	NOCT (interacts with) TCONS_00031681	false	interacts with	NOCT (interacts with) TCONS_00031681
0.71764	interacts with	NOCT (interacts with) TCONS_00105330	false	interacts with	NOCT (interacts with) TCONS_00105330
0.61084	interacts with	MYOG (interacts with) TCONS_00078394	false	interacts with	MYOG (interacts with) TCONS_00078394
-0.72654	interacts with	MMP28 (interacts with) TCONS_00118957	false	interacts with	MMP28 (interacts with) TCONS_00118957
-0.71618	interacts with	MMP11 (interacts with) TCONS_00031681	false	interacts with	MMP11 (interacts with) TCONS_00031681
0.71522	interacts with	MET (interacts with) TCONS_00118957	false	interacts with	MET (interacts with) TCONS_00118957
-0.69393	interacts with	LOXL2 (interacts with) TCONS_00113158	false	interacts with	LOXL2 (interacts with) TCONS_00113158
0.78439	interacts with	ADGRB1 (interacts with) TCONS_00050716	false	interacts with	ADGRB1 (interacts with) TCONS_00050716
-0.74286	interacts with	ADGRB1 (interacts with) TCONS_00078394	false	interacts with	ADGRB1 (interacts with) TCONS_00078394
0.65066	interacts with	TNNT1 (interacts with) TCONS_00105330	false	interacts with	TNNT1 (interacts with) TCONS_00105330
-0.68079	interacts with	BMPR2 (interacts with) TCONS_00078394	false	interacts with	BMPR2 (interacts with) TCONS_00078394
-0.62857	interacts with	BMPR2 (interacts with) TCONS_00122572	false	interacts with	BMPR2 (interacts with) TCONS_00122572
0.76729	interacts with	SYNPO2 (interacts with) TCONS_00118957	false	interacts with	SYNPO2 (interacts with) TCONS_00118957
-0.63467	interacts with	ADAMTS3 (interacts with) TCONS_00022335	false	interacts with	ADAMTS3 (interacts with) TCONS_00022335
0.59757	interacts with	PTHLH (interacts with) TCONS_00053837	false	interacts with	PTHLH (interacts with) TCONS_00053837
0.79753	interacts with	PRMT1 (interacts with) TCONS_00105330	false	interacts with	PRMT1 (interacts with) TCONS_00105330
0.65075	interacts with	PRMT1 (interacts with) TCONS_00113158	false	interacts with	PRMT1 (interacts with) TCONS_00113158
-0.76597	interacts with	CXCL14 (interacts with) TCONS_00105330	false	interacts with	CXCL14 (interacts with) TCONS_00105330
0.71721	interacts with	STAC (interacts with) TCONS_00028261	false	interacts with	STAC (interacts with) TCONS_00028261
0.76019	interacts with	GPR68 (interacts with) TCONS_00078394	false	interacts with	GPR68 (interacts with) TCONS_00078394
-0.6799	interacts with	LTBP3 (interacts with) TCONS_00105330	false	interacts with	LTBP3 (interacts with) TCONS_00105330
-0.74149	interacts with	LEF1 (interacts with) TCONS_00031681	false	interacts with	LEF1 (interacts with) TCONS_00031681
-0.69841	interacts with	LEF1 (interacts with) TCONS_00050716	false	interacts with	LEF1 (interacts with) TCONS_00050716
0.70773	interacts with	LEF1 (interacts with) TCONS_00078394	false	interacts with	LEF1 (interacts with) TCONS_00078394
-0.61311	interacts with	TNS2 (interacts with) TCONS_00028261	false	interacts with	TNS2 (interacts with) TCONS_00028261
0.67933	interacts with	TNS2 (interacts with) TCONS_00053837	false	interacts with	TNS2 (interacts with) TCONS_00053837
-0.68822	interacts with	TNS2 (interacts with) TCONS_00105083	false	interacts with	TNS2 (interacts with) TCONS_00105083
0.82514	interacts with	ATAT1 (interacts with) TCONS_00028261	false	interacts with	ATAT1 (interacts with) TCONS_00028261
-0.64896	interacts with	SPTBN1 (interacts with) TCONS_00028261	false	interacts with	SPTBN1 (interacts with) TCONS_00028261
-0.57911	interacts with	MYH2 (interacts with) TCONS_00108094	false	interacts with	MYH2 (interacts with) TCONS_00108094
0.76032	interacts with	MYH2 (interacts with) TCONS_00113158	false	interacts with	MYH2 (interacts with) TCONS_00113158
0.64989	interacts with	CTC1 (interacts with) TCONS_00113158	false	interacts with	CTC1 (interacts with) TCONS_00113158
0.70009	interacts with	RBFOX1 (interacts with) TCONS_00106901	false	interacts with	RBFOX1 (interacts with) TCONS_00106901
-0.6615	interacts with	NTNG2 (interacts with) TCONS_00105083	false	interacts with	NTNG2 (interacts with) TCONS_00105083
0.72287	interacts with	NID1 (interacts with) TCONS_00074879	false	interacts with	NID1 (interacts with) TCONS_00074879
0.73178	interacts with	SEMA6C (interacts with) TCONS_00028261	false	interacts with	SEMA6C (interacts with) TCONS_00028261
0.66024	interacts with	FHL3 (interacts with) TCONS_00022335	false	interacts with	FHL3 (interacts with) TCONS_00022335
-0.60607	interacts with	CHSY1 (interacts with) TCONS_00105330	false	interacts with	CHSY1 (interacts with) TCONS_00105330
0.58954	interacts with	BBS12 (interacts with) TCONS_00022335	false	interacts with	BBS12 (interacts with) TCONS_00022335
0.67305	interacts with	RARG (interacts with) TCONS_00017335	false	interacts with	RARG (interacts with) TCONS_00017335
-0.67454	interacts with	HNRNPU (interacts with) TCONS_00022335	false	interacts with	HNRNPU (interacts with) TCONS_00022335
0.72427	interacts with	NET1 (interacts with) TCONS_00113158	false	interacts with	NET1 (interacts with) TCONS_00113158
0.63647	interacts with	CHST7 (interacts with) TCONS_00017335	false	interacts with	CHST7 (interacts with) TCONS_00017335
-0.82619	interacts with	CHST7 (interacts with) TCONS_00106901	false	interacts with	CHST7 (interacts with) TCONS_00106901
-0.56626	interacts with	PUS7 (interacts with) TCONS_00050901	false	interacts with	PUS7 (interacts with) TCONS_00050901
-0.71643	interacts with	MTPN (interacts with) TCONS_00105330	false	interacts with	MTPN (interacts with) TCONS_00105330
0.62667	interacts with	WWTR1 (interacts with) TCONS_00050901	false	interacts with	WWTR1 (interacts with) TCONS_00050901
0.81687	interacts with	FBXW7 (interacts with) TCONS_00105330	false	interacts with	FBXW7 (interacts with) TCONS_00105330
0.64998	interacts with	CORO1C (interacts with) TCONS_00074879	false	interacts with	CORO1C (interacts with) TCONS_00074879
0.7914	interacts with	FLCN (interacts with) TCONS_00031681	false	interacts with	FLCN (interacts with) TCONS_00031681
0.76782	interacts with	SPART (interacts with) TCONS_00106901	false	interacts with	SPART (interacts with) TCONS_00106901
-0.6087	interacts with	WDFY2 (interacts with) TCONS_00122572	false	interacts with	WDFY2 (interacts with) TCONS_00122572
0.66256	interacts with	OSR1 (interacts with) TCONS_00022335	false	interacts with	OSR1 (interacts with) TCONS_00022335
0.72143	interacts with	OSR1 (interacts with) TCONS_00074879	false	interacts with	OSR1 (interacts with) TCONS_00074879
0.61841	interacts with	SOX13 (interacts with) TCONS_00031681	false	interacts with	SOX13 (interacts with) TCONS_00031681
-0.69174	interacts with	SOX13 (interacts with) TCONS_00078394	false	interacts with	SOX13 (interacts with) TCONS_00078394
0.66118	interacts with	HOXA3 (interacts with) TCONS_00078394	false	interacts with	HOXA3 (interacts with) TCONS_00078394
-0.69917	interacts with	FAP (interacts with) TCONS_00105330	false	interacts with	FAP (interacts with) TCONS_00105330
-0.73072	interacts with	STK17A (interacts with) TCONS_00074879	false	interacts with	STK17A (interacts with) TCONS_00074879
-0.66239	interacts with	MBTPS2 (interacts with) TCONS_00022335	false	interacts with	MBTPS2 (interacts with) TCONS_00022335
0.58779	interacts with	MBTPS2 (interacts with) TCONS_00118957	false	interacts with	MBTPS2 (interacts with) TCONS_00118957
-0.61898	interacts with	DAB2IP (interacts with) TCONS_00122572	false	interacts with	DAB2IP (interacts with) TCONS_00122572
-0.6982	interacts with	MEDAG (interacts with) TCONS_00113158	false	interacts with	MEDAG (interacts with) TCONS_00113158
-0.71473	interacts with	FN1 (interacts with) TCONS_00113158	false	interacts with	FN1 (interacts with) TCONS_00113158
-0.67039	interacts with	STAC2 (interacts with) TCONS_00017335	false	interacts with	STAC2 (interacts with) TCONS_00017335
-0.70024	interacts with	SMRP1 (interacts with) TCONS_00106901	false	interacts with	SMRP1 (interacts with) TCONS_00106901
-0.64294	interacts with	ITGA11 (interacts with) TCONS_00105330	false	interacts with	ITGA11 (interacts with) TCONS_00105330
-0.76473	interacts with	ITGA11 (interacts with) TCONS_00113158	false	interacts with	ITGA11 (interacts with) TCONS_00113158
-0.78153	interacts with	LRP4 (interacts with) TCONS_00017335	false	interacts with	LRP4 (interacts with) TCONS_00017335
-0.6858	interacts with	TFE3 (interacts with) TCONS_00113158	false	interacts with	TFE3 (interacts with) TCONS_00113158
0.68734	interacts with	PRICKLE1 (interacts with) TCONS_00050901	false	interacts with	PRICKLE1 (interacts with) TCONS_00050901
-0.68592	interacts with	TRAF3IP2 (interacts with) TCONS_00105083	false	interacts with	TRAF3IP2 (interacts with) TCONS_00105083
-0.83674	interacts with	HEYL (interacts with) TCONS_00078394	false	interacts with	HEYL (interacts with) TCONS_00078394
-0.69406	interacts with	CCBE1 (interacts with) TCONS_00105330	false	interacts with	CCBE1 (interacts with) TCONS_00105330
-0.70287	interacts with	CCBE1 (interacts with) TCONS_00113158	false	interacts with	CCBE1 (interacts with) TCONS_00113158
-0.66773	interacts with	SPOCK2 (interacts with) TCONS_00078394	false	interacts with	SPOCK2 (interacts with) TCONS_00078394
-0.64354	interacts with	CAPN3 (interacts with) TCONS_00050901	false	interacts with	CAPN3 (interacts with) TCONS_00050901
-0.75307	interacts with	ALPL (interacts with) TCONS_00078394	false	interacts with	ALPL (interacts with) TCONS_00078394
0.57378	interacts with	ENG (interacts with) TCONS_00031681	false	interacts with	ENG (interacts with) TCONS_00031681
0.69953	interacts with	TBX6 (interacts with) TCONS_00113158	false	interacts with	TBX6 (interacts with) TCONS_00113158
-0.59332	interacts with	MAP3K5 (interacts with) TCONS_00113158	false	interacts with	MAP3K5 (interacts with) TCONS_00113158
-0.60751	interacts with	RNASEL (interacts with) TCONS_00031681	false	interacts with	RNASEL (interacts with) TCONS_00031681
-0.69917	interacts with	RNASEL (interacts with) TCONS_00050716	false	interacts with	RNASEL (interacts with) TCONS_00050716
0.7459	interacts with	TRAM2 (interacts with) TCONS_00017335	false	interacts with	TRAM2 (interacts with) TCONS_00017335
-0.74128	interacts with	LDLRAD4 (interacts with) TCONS_00028261	false	interacts with	LDLRAD4 (interacts with) TCONS_00028261
-0.76328	interacts with	TCTN1 (interacts with) TCONS_00063942	false	interacts with	TCTN1 (interacts with) TCONS_00063942
0.74489	interacts with	XYLT2 (interacts with) TCONS_00078394	false	interacts with	XYLT2 (interacts with) TCONS_00078394
-0.66801	interacts with	RER1 (interacts with) TCONS_00074879	false	interacts with	RER1 (interacts with) TCONS_00074879
-0.68526	interacts with	CDON (interacts with) TCONS_00113158	false	interacts with	CDON (interacts with) TCONS_00113158
0.72264	interacts with	EZH2 (interacts with) TCONS_00028261	false	interacts with	EZH2 (interacts with) TCONS_00028261
0.61247	interacts with	BGLAP (interacts with) TCONS_00022335	false	interacts with	BGLAP (interacts with) TCONS_00022335
-0.6015	interacts with	BGLAP (interacts with) TCONS_00063942	false	interacts with	BGLAP (interacts with) TCONS_00063942
0.64303	interacts with	JDP2 (interacts with) TCONS_00022335	false	interacts with	JDP2 (interacts with) TCONS_00022335
-0.72526	interacts with	ANGPTL8 (interacts with) TCONS_00078394	false	interacts with	ANGPTL8 (interacts with) TCONS_00078394
-0.66735	interacts with	PTK2 (interacts with) TCONS_00028261	false	interacts with	PTK2 (interacts with) TCONS_00028261
0.66656	interacts with	PTK2 (interacts with) TCONS_00063942	false	interacts with	PTK2 (interacts with) TCONS_00063942
-0.58443	interacts with	ANXA2 (interacts with) TCONS_00106901	false	interacts with	ANXA2 (interacts with) TCONS_00106901
-0.6422	interacts with	SMPD3 (interacts with) TCONS_00050716	false	interacts with	SMPD3 (interacts with) TCONS_00050716
0.65336	interacts with	SH2B2 (interacts with) TCONS_00028261	false	interacts with	SH2B2 (interacts with) TCONS_00028261
0.66986	interacts with	ACTN2 (interacts with) TCONS_00105330	false	interacts with	ACTN2 (interacts with) TCONS_00105330
0.65057	interacts with	SGPL1 (interacts with) TCONS_00074879	false	interacts with	SGPL1 (interacts with) TCONS_00074879
-0.71844	interacts with	SGPL1 (interacts with) TCONS_00122572	false	interacts with	SGPL1 (interacts with) TCONS_00122572
-0.64572	interacts with	EPHA4 (interacts with) TCONS_00106901	false	interacts with	EPHA4 (interacts with) TCONS_00106901
0.67328	interacts with	EPHA4 (interacts with) TCONS_00122572	false	interacts with	EPHA4 (interacts with) TCONS_00122572
0.70328	interacts with	ALDH1A2 (interacts with) TCONS_00050716	false	interacts with	ALDH1A2 (interacts with) TCONS_00050716
0.70255	interacts with	ALDH1A2 (interacts with) TCONS_00053837	false	interacts with	ALDH1A2 (interacts with) TCONS_00053837
-0.69072	interacts with	ALDH1A2 (interacts with) TCONS_00078394	false	interacts with	ALDH1A2 (interacts with) TCONS_00078394
-0.68707	interacts with	LAMA2 (interacts with) TCONS_00105330	false	interacts with	LAMA2 (interacts with) TCONS_00105330
-0.75299	interacts with	DLL4 (interacts with) TCONS_00028261	false	interacts with	DLL4 (interacts with) TCONS_00028261
-0.74524	interacts with	DLL4 (interacts with) TCONS_00105083	false	interacts with	DLL4 (interacts with) TCONS_00105083
-0.56764	interacts with	ERBB3 (interacts with) TCONS_00031681	false	interacts with	ERBB3 (interacts with) TCONS_00031681
-0.77135	interacts with	MARK1 (interacts with) TCONS_00074879	false	interacts with	MARK1 (interacts with) TCONS_00074879
0.69341	interacts with	MARK1 (interacts with) TCONS_00113158	false	interacts with	MARK1 (interacts with) TCONS_00113158
0.66449	interacts with	MARK1 (interacts with) TCONS_00122572	false	interacts with	MARK1 (interacts with) TCONS_00122572
-0.6352	interacts with	NDNF (interacts with) TCONS_00105330	false	interacts with	NDNF (interacts with) TCONS_00105330
-0.72495	interacts with	MIGA2 (interacts with) TCONS_00022335	false	interacts with	MIGA2 (interacts with) TCONS_00022335
-0.69545	interacts with	CACNA1C (interacts with) TCONS_00105330	false	interacts with	CACNA1C (interacts with) TCONS_00105330
0.61511	interacts with	ADAM15 (interacts with) TCONS_00031681	false	interacts with	ADAM15 (interacts with) TCONS_00031681
-0.6904	interacts with	ADAM15 (interacts with) TCONS_00078394	false	interacts with	ADAM15 (interacts with) TCONS_00078394
-0.69699	interacts with	GLI3 (interacts with) TCONS_00105330	false	interacts with	GLI3 (interacts with) TCONS_00105330
0.82059	interacts with	DDR1 (interacts with) TCONS_00022335	false	interacts with	DDR1 (interacts with) TCONS_00022335
0.61343	interacts with	P2RX4 (interacts with) TCONS_00122572	false	interacts with	P2RX4 (interacts with) TCONS_00122572
0.54981	interacts with	WNT11 (interacts with) TCONS_00050716	false	interacts with	WNT11 (interacts with) TCONS_00050716
0.76335	interacts with	WNT11 (interacts with) TCONS_00053837	false	interacts with	WNT11 (interacts with) TCONS_00053837
-0.59238	interacts with	WNT11 (interacts with) TCONS_00078394	false	interacts with	WNT11 (interacts with) TCONS_00078394
-0.72513	interacts with	WNT11 (interacts with) TCONS_00122572	false	interacts with	WNT11 (interacts with) TCONS_00122572
0.73349	interacts with	PGRMC2 (interacts with) TCONS_00022335	false	interacts with	PGRMC2 (interacts with) TCONS_00022335
0.75403	interacts with	MSX1 (interacts with) TCONS_00063942	false	interacts with	MSX1 (interacts with) TCONS_00063942
0.69522	interacts with	MSX1 (interacts with) TCONS_00108094	false	interacts with	MSX1 (interacts with) TCONS_00108094
-0.6883	interacts with	MSX1 (interacts with) TCONS_00118957	false	interacts with	MSX1 (interacts with) TCONS_00118957
-0.6321	interacts with	VSIR (interacts with) TCONS_00022335	false	interacts with	VSIR (interacts with) TCONS_00022335
0.8313	interacts with	VSIR (interacts with) TCONS_00063942	false	interacts with	VSIR (interacts with) TCONS_00063942
0.65252	interacts with	FRZB (interacts with) TCONS_00105330	false	interacts with	FRZB (interacts with) TCONS_00105330
0.5685	interacts with	FLNA (interacts with) TCONS_00050901	false	interacts with	FLNA (interacts with) TCONS_00050901
-0.65037	interacts with	FLNA (interacts with) TCONS_00078394	false	interacts with	FLNA (interacts with) TCONS_00078394
0.70805	interacts with	MYO1B (interacts with) TCONS_00050901	false	interacts with	MYO1B (interacts with) TCONS_00050901
0.61398	interacts with	MYO1B (interacts with) TCONS_00063942	false	interacts with	MYO1B (interacts with) TCONS_00063942
-0.73271	interacts with	MYO1B (interacts with) TCONS_00105083	false	interacts with	MYO1B (interacts with) TCONS_00105083
0.70536	interacts with	ASAH1 (interacts with) TCONS_00028261	false	interacts with	ASAH1 (interacts with) TCONS_00028261
0.62456	interacts with	ASAH1 (interacts with) TCONS_00078394	false	interacts with	ASAH1 (interacts with) TCONS_00078394
-0.61705	interacts with	EYA1 (interacts with) TCONS_00063942	false	interacts with	EYA1 (interacts with) TCONS_00063942
-0.63704	interacts with	EYA1 (interacts with) TCONS_00108094	false	interacts with	EYA1 (interacts with) TCONS_00108094
-0.69301	interacts with	ZC3H12A (interacts with) TCONS_00122572	false	interacts with	ZC3H12A (interacts with) TCONS_00122572
-0.74224	interacts with	TAF8 (interacts with) TCONS_00074879	false	interacts with	TAF8 (interacts with) TCONS_00074879
-0.57402	interacts with	NOC3L (interacts with) TCONS_00113158	false	interacts with	NOC3L (interacts with) TCONS_00113158
-0.59255	interacts with	NOC3L (interacts with) TCONS_00122572	false	interacts with	NOC3L (interacts with) TCONS_00122572
-0.66871	interacts with	CHRND (interacts with) TCONS_00074879	false	interacts with	CHRND (interacts with) TCONS_00074879
-0.6978	interacts with	ENSBTAG00000011437 (interacts with) TCONS_00078394	false	interacts with	ENSBTAG00000011437 (interacts with) TCONS_00078394
-0.57389	interacts with	RARB (interacts with) TCONS_00108094	false	interacts with	RARB (interacts with) TCONS_00108094
-0.59669	interacts with	VPS18 (interacts with) TCONS_00074879	false	interacts with	VPS18 (interacts with) TCONS_00074879
-0.70719	interacts with	DAG1 (interacts with) TCONS_00063942	false	interacts with	DAG1 (interacts with) TCONS_00063942
0.70057	interacts with	DAG1 (interacts with) TCONS_00074879	false	interacts with	DAG1 (interacts with) TCONS_00074879
-0.64211	interacts with	PLS3 (interacts with) TCONS_00105083	false	interacts with	PLS3 (interacts with) TCONS_00105083
-0.6263	interacts with	PLS3 (interacts with) TCONS_00106901	false	interacts with	PLS3 (interacts with) TCONS_00106901
0.60344	interacts with	SOS1 (interacts with) TCONS_00106901	false	interacts with	SOS1 (interacts with) TCONS_00106901
0.73114	interacts with	SOX18 (interacts with) TCONS_00031681	false	interacts with	SOX18 (interacts with) TCONS_00031681
-0.6897	interacts with	MYH3 (interacts with) TCONS_00050716	false	interacts with	MYH3 (interacts with) TCONS_00050716
0.82946	interacts with	MYH3 (interacts with) TCONS_00078394	false	interacts with	MYH3 (interacts with) TCONS_00078394
0.813	interacts with	MSTN (interacts with) TCONS_00078394	false	interacts with	MSTN (interacts with) TCONS_00078394
-0.63975	interacts with	ASPN (interacts with) TCONS_00105330	false	interacts with	ASPN (interacts with) TCONS_00105330
-0.69114	interacts with	ASPN (interacts with) TCONS_00113158	false	interacts with	ASPN (interacts with) TCONS_00113158
-0.71634	interacts with	FYN (interacts with) TCONS_00105330	false	interacts with	FYN (interacts with) TCONS_00105330
0.87844	interacts with	CSRP3 (interacts with) TCONS_00113158	false	interacts with	CSRP3 (interacts with) TCONS_00113158
-0.76631	interacts with	LAMC1 (interacts with) TCONS_00105330	false	interacts with	LAMC1 (interacts with) TCONS_00105330
-0.7085	interacts with	LAMC1 (interacts with) TCONS_00113158	false	interacts with	LAMC1 (interacts with) TCONS_00113158
-0.67184	interacts with	NRP2 (interacts with) TCONS_00105330	false	interacts with	NRP2 (interacts with) TCONS_00105330
-0.7126	interacts with	TGFB3 (interacts with) TCONS_00105330	false	interacts with	TGFB3 (interacts with) TCONS_00105330
-0.87566	interacts with	FBLN1 (interacts with) TCONS_00105330	false	interacts with	FBLN1 (interacts with) TCONS_00105330
0.80207	interacts with	ATP6AP1 (interacts with) TCONS_00105330	false	interacts with	ATP6AP1 (interacts with) TCONS_00105330
-0.73489	interacts with	NTN1 (interacts with) TCONS_00105330	false	interacts with	NTN1 (interacts with) TCONS_00105330
-0.65632	interacts with	NTN1 (interacts with) TCONS_00113158	false	interacts with	NTN1 (interacts with) TCONS_00113158
-0.73369	interacts with	SIX1 (interacts with) TCONS_00028261	false	interacts with	SIX1 (interacts with) TCONS_00028261
-0.8373	interacts with	NR1D1 (interacts with) TCONS_00028261	false	interacts with	NR1D1 (interacts with) TCONS_00028261
0.69989	interacts with	HOXA5 (interacts with) TCONS_00017335	false	interacts with	HOXA5 (interacts with) TCONS_00017335
-0.67756	interacts with	CYP26B1 (interacts with) TCONS_00113158	false	interacts with	CYP26B1 (interacts with) TCONS_00113158
-0.71414	interacts with	SHARPIN (interacts with) TCONS_00118957	false	interacts with	SHARPIN (interacts with) TCONS_00118957
0.75906	interacts with	MTMR12 (interacts with) TCONS_00118957	false	interacts with	MTMR12 (interacts with) TCONS_00118957
-0.62006	interacts with	SMAD7 (interacts with) TCONS_00078394	false	interacts with	SMAD7 (interacts with) TCONS_00078394
0.74192	interacts with	CTSB (interacts with) TCONS_00022335	false	interacts with	CTSB (interacts with) TCONS_00022335
-0.62892	interacts with	CTSB (interacts with) TCONS_00106901	false	interacts with	CTSB (interacts with) TCONS_00106901
-0.73747	interacts with	GAS2L1 (interacts with) TCONS_00122572	false	interacts with	GAS2L1 (interacts with) TCONS_00122572
-0.79505	interacts with	PODN (interacts with) TCONS_00105330	false	interacts with	PODN (interacts with) TCONS_00105330
0.76683	interacts with	EDA (interacts with) TCONS_00074879	false	interacts with	EDA (interacts with) TCONS_00074879
-0.70541	interacts with	ERBB4 (interacts with) TCONS_00017335	false	interacts with	ERBB4 (interacts with) TCONS_00017335
0.7669	interacts with	HDAC1 (interacts with) TCONS_00105330	false	interacts with	HDAC1 (interacts with) TCONS_00105330
0.68303	interacts with	HDAC1 (interacts with) TCONS_00113158	false	interacts with	HDAC1 (interacts with) TCONS_00113158
-0.61987	interacts with	CAPN2 (interacts with) TCONS_00113158	false	interacts with	CAPN2 (interacts with) TCONS_00113158
0.64629	interacts with	JAG1 (interacts with) TCONS_00050901	false	interacts with	JAG1 (interacts with) TCONS_00050901
-0.83135	interacts with	EBI3 (interacts with) TCONS_00022335	false	interacts with	EBI3 (interacts with) TCONS_00022335
0.71638	interacts with	COL4A1 (interacts with) TCONS_00053837	false	interacts with	COL4A1 (interacts with) TCONS_00053837
0.84914	interacts with	LPL (interacts with) TCONS_00105330	false	interacts with	LPL (interacts with) TCONS_00105330
-0.79986	interacts with	MMP15 (interacts with) TCONS_00106901	false	interacts with	MMP15 (interacts with) TCONS_00106901
0.68256	interacts with	ITGB1BP1 (interacts with) TCONS_00078394	false	interacts with	ITGB1BP1 (interacts with) TCONS_00078394
-0.56717	interacts with	CLDN1 (interacts with) TCONS_00031681	false	interacts with	CLDN1 (interacts with) TCONS_00031681
-0.58814	interacts with	CLDN1 (interacts with) TCONS_00050901	false	interacts with	CLDN1 (interacts with) TCONS_00050901
-0.74877	interacts with	CLDN1 (interacts with) TCONS_00063942	false	interacts with	CLDN1 (interacts with) TCONS_00063942
-0.59109	interacts with	AGRN (interacts with) TCONS_00118957	false	interacts with	AGRN (interacts with) TCONS_00118957
-0.61942	interacts with	STK17B (interacts with) TCONS_00031681	false	interacts with	STK17B (interacts with) TCONS_00031681
-0.67537	interacts with	PSEN2 (interacts with) TCONS_00113158	false	interacts with	PSEN2 (interacts with) TCONS_00113158
-0.6767	interacts with	MED1 (interacts with) TCONS_00017335	false	interacts with	MED1 (interacts with) TCONS_00017335
0.81987	interacts with	HDAC6 (interacts with) TCONS_00028261	false	interacts with	HDAC6 (interacts with) TCONS_00028261
0.75587	interacts with	DMPK (interacts with) TCONS_00022335	false	interacts with	DMPK (interacts with) TCONS_00022335
-0.65662	interacts with	DMPK (interacts with) TCONS_00113158	false	interacts with	DMPK (interacts with) TCONS_00113158
0.83185	interacts with	PLXNB1 (interacts with) TCONS_00053837	false	interacts with	PLXNB1 (interacts with) TCONS_00053837
-0.79657	interacts with	AHNAK (interacts with) TCONS_00105330	false	interacts with	AHNAK (interacts with) TCONS_00105330
0.64097	interacts with	HTR2A (interacts with) TCONS_00118957	false	interacts with	HTR2A (interacts with) TCONS_00118957
-0.55622	interacts with	ACVR1B (interacts with) TCONS_00031681	false	interacts with	ACVR1B (interacts with) TCONS_00031681
-0.65345	interacts with	DDRGK1 (interacts with) TCONS_00074879	false	interacts with	DDRGK1 (interacts with) TCONS_00074879
-0.73704	interacts with	RELA (interacts with) TCONS_00028261	false	interacts with	RELA (interacts with) TCONS_00028261
-0.76437	interacts with	RELA (interacts with) TCONS_00105083	false	interacts with	RELA (interacts with) TCONS_00105083
-0.62125	interacts with	BOC (interacts with) TCONS_00031681	false	interacts with	BOC (interacts with) TCONS_00031681
0.7652	interacts with	BOC (interacts with) TCONS_00078394	false	interacts with	BOC (interacts with) TCONS_00078394
-0.81743	interacts with	SIRT1 (interacts with) TCONS_00017335	false	interacts with	SIRT1 (interacts with) TCONS_00017335
0.69545	interacts with	ANGPT1 (interacts with) TCONS_00074879	false	interacts with	ANGPT1 (interacts with) TCONS_00074879
0.63541	interacts with	ATP2B4 (interacts with) TCONS_00074879	false	interacts with	ATP2B4 (interacts with) TCONS_00074879
-0.60459	interacts with	ARID5A (interacts with) TCONS_00078394	false	interacts with	ARID5A (interacts with) TCONS_00078394
-0.67345	interacts with	CCNT2 (interacts with) TCONS_00050716	false	interacts with	CCNT2 (interacts with) TCONS_00050716
-0.80537	interacts with	CCNT2 (interacts with) TCONS_00053837	false	interacts with	CCNT2 (interacts with) TCONS_00053837
0.75459	interacts with	ACKR2 (interacts with) TCONS_00022335	false	interacts with	ACKR2 (interacts with) TCONS_00022335
-0.82596	interacts with	ACKR2 (interacts with) TCONS_00113158	false	interacts with	ACKR2 (interacts with) TCONS_00113158
0.6935	interacts with	TBX2 (interacts with) TCONS_00063942	false	interacts with	TBX2 (interacts with) TCONS_00063942
-0.58034	interacts with	TBX2 (interacts with) TCONS_00074879	false	interacts with	TBX2 (interacts with) TCONS_00074879
-0.67858	interacts with	TBX2 (interacts with) TCONS_00105083	false	interacts with	TBX2 (interacts with) TCONS_00105083
0.88279	interacts with	ALPK2 (interacts with) TCONS_00028261	false	interacts with	ALPK2 (interacts with) TCONS_00028261
0.762	interacts with	ALPK2 (interacts with) TCONS_00105083	false	interacts with	ALPK2 (interacts with) TCONS_00105083
0.69759	interacts with	WNT2B (interacts with) TCONS_00118957	false	interacts with	WNT2B (interacts with) TCONS_00118957
0.61573	interacts with	RHOC (interacts with) TCONS_00031681	false	interacts with	RHOC (interacts with) TCONS_00031681
0.74269	interacts with	RHOC (interacts with) TCONS_00050716	false	interacts with	RHOC (interacts with) TCONS_00050716
-0.74454	interacts with	RHOC (interacts with) TCONS_00078394	false	interacts with	RHOC (interacts with) TCONS_00078394
-0.65559	interacts with	TRIP4 (interacts with) TCONS_00053837	false	interacts with	TRIP4 (interacts with) TCONS_00053837
-0.61936	interacts with	NTNG1 (interacts with) TCONS_00105330	false	interacts with	NTNG1 (interacts with) TCONS_00105330
0.69611	interacts with	SNAI1 (interacts with) TCONS_00074879	false	interacts with	SNAI1 (interacts with) TCONS_00074879
-0.69858	interacts with	SNAI1 (interacts with) TCONS_00122572	false	interacts with	SNAI1 (interacts with) TCONS_00122572
0.61448	interacts with	HLX (interacts with) TCONS_00063942	false	interacts with	HLX (interacts with) TCONS_00063942
-0.59785	interacts with	SORL1 (interacts with) TCONS_00050716	false	interacts with	SORL1 (interacts with) TCONS_00050716
-0.74702	interacts with	CHSY3 (interacts with) TCONS_00028261	false	interacts with	CHSY3 (interacts with) TCONS_00028261
0.72624	interacts with	PTCD2 (interacts with) TCONS_00105330	false	interacts with	PTCD2 (interacts with) TCONS_00105330
-0.73375	interacts with	MYLK3 (interacts with) TCONS_00022335	false	interacts with	MYLK3 (interacts with) TCONS_00022335
0.67212	interacts with	MYOM3 (interacts with) TCONS_00106901	false	interacts with	MYOM3 (interacts with) TCONS_00106901
-0.5985	interacts with	MEX3C (interacts with) TCONS_00105330	false	interacts with	MEX3C (interacts with) TCONS_00105330
0.60469	interacts with	BBS2 (interacts with) TCONS_00105330	false	interacts with	BBS2 (interacts with) TCONS_00105330
-0.75901	interacts with	DSP (interacts with) TCONS_00105330	false	interacts with	DSP (interacts with) TCONS_00105330
-0.75925	interacts with	DSP (interacts with) TCONS_00113158	false	interacts with	DSP (interacts with) TCONS_00113158
0.76991	interacts with	SMPX (interacts with) TCONS_00113158	false	interacts with	SMPX (interacts with) TCONS_00113158
0.92661	interacts with	SDHAF2 (interacts with) TCONS_00105330	false	interacts with	SDHAF2 (interacts with) TCONS_00105330
-0.62471	interacts with	BMP7 (interacts with) TCONS_00113158	false	interacts with	BMP7 (interacts with) TCONS_00113158
-0.83777	interacts with	SFRP4 (interacts with) TCONS_00105330	false	interacts with	SFRP4 (interacts with) TCONS_00105330
0.68276	interacts with	EPHB1 (interacts with) TCONS_00074879	false	interacts with	EPHB1 (interacts with) TCONS_00074879
0.69899	interacts with	DCHS1 (interacts with) TCONS_00074879	false	interacts with	DCHS1 (interacts with) TCONS_00074879
-0.80055	interacts with	DCHS1 (interacts with) TCONS_00122572	false	interacts with	DCHS1 (interacts with) TCONS_00122572
0.71882	interacts with	ZNF750 (interacts with) TCONS_00053837	false	interacts with	ZNF750 (interacts with) TCONS_00053837
-0.58734	interacts with	ZNF750 (interacts with) TCONS_00122572	false	interacts with	ZNF750 (interacts with) TCONS_00122572
-0.63734	interacts with	FGFR1 (interacts with) TCONS_00113158	false	interacts with	FGFR1 (interacts with) TCONS_00113158
-0.69224	interacts with	SAP30 (interacts with) TCONS_00118957	false	interacts with	SAP30 (interacts with) TCONS_00118957
-0.74499	interacts with	MRC2 (interacts with) TCONS_00113158	false	interacts with	MRC2 (interacts with) TCONS_00113158
-0.72093	interacts with	EFNB1 (interacts with) TCONS_00122572	false	interacts with	EFNB1 (interacts with) TCONS_00122572
0.66259	interacts with	CREB3L2 (interacts with) TCONS_00074879	false	interacts with	CREB3L2 (interacts with) TCONS_00074879
0.55914	interacts with	CASP3 (interacts with) TCONS_00122572	false	interacts with	CASP3 (interacts with) TCONS_00122572
-0.79309	interacts with	ITGB1 (interacts with) TCONS_00028261	false	interacts with	ITGB1 (interacts with) TCONS_00028261
-0.73582	interacts with	ITGB1 (interacts with) TCONS_00105083	false	interacts with	ITGB1 (interacts with) TCONS_00105083
-0.61959	interacts with	ANXA1 (interacts with) TCONS_00031681	false	interacts with	ANXA1 (interacts with) TCONS_00031681
0.75879	interacts with	GAA (interacts with) TCONS_00113158	false	interacts with	GAA (interacts with) TCONS_00113158
-0.63364	interacts with	PCOLCE2 (interacts with) TCONS_00105330	false	interacts with	PCOLCE2 (interacts with) TCONS_00105330
0.83972	interacts with	TMEM120A (interacts with) TCONS_00113158	false	interacts with	TMEM120A (interacts with) TCONS_00113158
0.65815	interacts with	DAB2 (interacts with) TCONS_00074879	false	interacts with	DAB2 (interacts with) TCONS_00074879
-0.76286	interacts with	DAB2 (interacts with) TCONS_00105330	false	interacts with	DAB2 (interacts with) TCONS_00105330
-0.74372	interacts with	DAB2 (interacts with) TCONS_00113158	false	interacts with	DAB2 (interacts with) TCONS_00113158
-0.77367	interacts with	FBXO32 (interacts with) TCONS_00028261	false	interacts with	FBXO32 (interacts with) TCONS_00028261
-0.6084	interacts with	PHLDB1 (interacts with) TCONS_00118957	false	interacts with	PHLDB1 (interacts with) TCONS_00118957
-0.76015	interacts with	WIPF3 (interacts with) TCONS_00028261	false	interacts with	WIPF3 (interacts with) TCONS_00028261
-0.60052	interacts with	AMOT (interacts with) TCONS_00031681	false	interacts with	AMOT (interacts with) TCONS_00031681
-0.67245	interacts with	XRCC1 (interacts with) TCONS_00105083	false	interacts with	XRCC1 (interacts with) TCONS_00105083
-0.68148	interacts with	TEAD2 (interacts with) TCONS_00118957	false	interacts with	TEAD2 (interacts with) TCONS_00118957
-0.77725	interacts with	CTNNB1 (interacts with) TCONS_00122572	false	interacts with	CTNNB1 (interacts with) TCONS_00122572
-0.71003	interacts with	MMP25 (interacts with) TCONS_00050716	false	interacts with	MMP25 (interacts with) TCONS_00050716
0.62494	interacts with	MMP25 (interacts with) TCONS_00078394	false	interacts with	MMP25 (interacts with) TCONS_00078394
0.65926	interacts with	RETREG1 (interacts with) TCONS_00105330	false	interacts with	RETREG1 (interacts with) TCONS_00105330
0.68666	interacts with	FXR1 (interacts with) TCONS_00105330	false	interacts with	FXR1 (interacts with) TCONS_00105330
-0.62702	interacts with	EFNA5 (interacts with) TCONS_00106901	false	interacts with	EFNA5 (interacts with) TCONS_00106901
0.76102	interacts with	TRIB3 (interacts with) TCONS_00105083	false	interacts with	TRIB3 (interacts with) TCONS_00105083
0.75154	interacts with	LSR (interacts with) TCONS_00031681	false	interacts with	LSR (interacts with) TCONS_00031681
-0.69575	interacts with	P3H1 (interacts with) TCONS_00074879	false	interacts with	P3H1 (interacts with) TCONS_00074879
0.69503	interacts with	ADAM9 (interacts with) TCONS_00031681	false	interacts with	ADAM9 (interacts with) TCONS_00031681
0.74163	interacts with	ADAM9 (interacts with) TCONS_00053837	false	interacts with	ADAM9 (interacts with) TCONS_00053837
-0.67199	interacts with	KBTBD13 (interacts with) TCONS_00031681	false	interacts with	KBTBD13 (interacts with) TCONS_00031681
0.71146	interacts with	KBTBD13 (interacts with) TCONS_00118957	false	interacts with	KBTBD13 (interacts with) TCONS_00118957
-0.73996	interacts with	MYPN (interacts with) TCONS_00017335	false	interacts with	MYPN (interacts with) TCONS_00017335
0.67694	interacts with	PPARD (interacts with) TCONS_00031681	false	interacts with	PPARD (interacts with) TCONS_00031681
-0.76065	interacts with	PPARD (interacts with) TCONS_00078394	false	interacts with	PPARD (interacts with) TCONS_00078394
-0.68146	interacts with	KITLG (interacts with) TCONS_00028261	false	interacts with	KITLG (interacts with) TCONS_00028261
0.70184	interacts with	LMNA (interacts with) TCONS_00022335	false	interacts with	LMNA (interacts with) TCONS_00022335
0.74264	interacts with	AKT1 (interacts with) TCONS_00105330	false	interacts with	AKT1 (interacts with) TCONS_00105330
0.87938	interacts with	JUP (interacts with) TCONS_00053837	false	interacts with	JUP (interacts with) TCONS_00053837
0.63055	interacts with	ATRNL1 (interacts with) TCONS_00074879	false	interacts with	ATRNL1 (interacts with) TCONS_00074879
-0.55937	interacts with	XIRP2 (interacts with) TCONS_00108094	false	interacts with	XIRP2 (interacts with) TCONS_00108094
0.59723	interacts with	HDAC4 (interacts with) TCONS_00053837	false	interacts with	HDAC4 (interacts with) TCONS_00053837
0.63968	interacts with	CAV1 (interacts with) TCONS_00050901	false	interacts with	CAV1 (interacts with) TCONS_00050901
-0.66168	interacts with	CAV1 (interacts with) TCONS_00105083	false	interacts with	CAV1 (interacts with) TCONS_00105083
-0.7372	interacts with	CAV1 (interacts with) TCONS_00106901	false	interacts with	CAV1 (interacts with) TCONS_00106901
0.63353	interacts with	GNA12 (interacts with) TCONS_00078394	false	interacts with	GNA12 (interacts with) TCONS_00078394
-0.63517	interacts with	CLN3 (interacts with) TCONS_00118957	false	interacts with	CLN3 (interacts with) TCONS_00118957
-0.63685	interacts with	NR2F2 (interacts with) TCONS_00106901	false	interacts with	NR2F2 (interacts with) TCONS_00106901
-0.68996	interacts with	NR2F2 (interacts with) TCONS_00118957	false	interacts with	NR2F2 (interacts with) TCONS_00118957
-0.68422	interacts with	NUPR1 (interacts with) TCONS_00105330	false	interacts with	NUPR1 (interacts with) TCONS_00105330
-0.66219	interacts with	NR1D2 (interacts with) TCONS_00028261	false	interacts with	NR1D2 (interacts with) TCONS_00028261
-0.57753	interacts with	PIP4K2A (interacts with) TCONS_00063942	false	interacts with	PIP4K2A (interacts with) TCONS_00063942
-0.64364	interacts with	PIP4K2A (interacts with) TCONS_00113158	false	interacts with	PIP4K2A (interacts with) TCONS_00113158
-0.70324	interacts with	TGFBR1 (interacts with) TCONS_00105330	false	interacts with	TGFBR1 (interacts with) TCONS_00105330
0.81977	interacts with	LNPK (interacts with) TCONS_00028261	false	interacts with	LNPK (interacts with) TCONS_00028261
0.61479	interacts with	LNPK (interacts with) TCONS_00105083	false	interacts with	LNPK (interacts with) TCONS_00105083
-0.83461	interacts with	TBX18 (interacts with) TCONS_00105330	false	interacts with	TBX18 (interacts with) TCONS_00105330
-0.77564	interacts with	ITGB4 (interacts with) TCONS_00105330	false	interacts with	ITGB4 (interacts with) TCONS_00105330
-0.74501	interacts with	EPB41L5 (interacts with) TCONS_00031681	false	interacts with	EPB41L5 (interacts with) TCONS_00031681
-0.65795	interacts with	EPB41L5 (interacts with) TCONS_00053837	false	interacts with	EPB41L5 (interacts with) TCONS_00053837
0.77488	interacts with	CHRNA1 (interacts with) TCONS_00028261	false	interacts with	CHRNA1 (interacts with) TCONS_00028261
-0.6838	interacts with	NFATC2 (interacts with) TCONS_00113158	false	interacts with	NFATC2 (interacts with) TCONS_00113158
0.71853	interacts with	SEMA3F (interacts with) TCONS_00053837	false	interacts with	SEMA3F (interacts with) TCONS_00053837
-0.88156	interacts with	GPR4 (interacts with) TCONS_00078394	false	interacts with	GPR4 (interacts with) TCONS_00078394
-0.73775	interacts with	GPR4 (interacts with) TCONS_00122572	false	interacts with	GPR4 (interacts with) TCONS_00122572
0.67889	interacts with	NUMA1 (interacts with) TCONS_00050901	false	interacts with	NUMA1 (interacts with) TCONS_00050901
-0.59924	interacts with	VIM (interacts with) TCONS_00106901	false	interacts with	VIM (interacts with) TCONS_00106901
0.64399	interacts with	IL6R (interacts with) TCONS_00106901	false	interacts with	IL6R (interacts with) TCONS_00106901
0.71998	interacts with	LOXL3 (interacts with) TCONS_00028261	false	interacts with	LOXL3 (interacts with) TCONS_00028261
0.75346	interacts with	SEMA4G (interacts with) TCONS_00078394	false	interacts with	SEMA4G (interacts with) TCONS_00078394
0.76096	interacts with	LDB3 (interacts with) TCONS_00105330	false	interacts with	LDB3 (interacts with) TCONS_00105330
0.59702	interacts with	BVES (interacts with) TCONS_00078394	false	interacts with	BVES (interacts with) TCONS_00078394
0.72214	interacts with	THBS2 (interacts with) TCONS_00074879	false	interacts with	THBS2 (interacts with) TCONS_00074879
-0.69688	interacts with	THBS2 (interacts with) TCONS_00113158	false	interacts with	THBS2 (interacts with) TCONS_00113158
0.69079	interacts with	GAS7 (interacts with) TCONS_00074879	false	interacts with	GAS7 (interacts with) TCONS_00074879
-0.71743	interacts with	FRS2 (interacts with) TCONS_00105330	false	interacts with	FRS2 (interacts with) TCONS_00105330
-0.64622	interacts with	SLC39A14 (interacts with) TCONS_00118957	false	interacts with	SLC39A14 (interacts with) TCONS_00118957
0.67481	interacts with	NRAP (interacts with) TCONS_00106901	false	interacts with	NRAP (interacts with) TCONS_00106901
-0.65851	interacts with	PKDCC (interacts with) TCONS_00105083	false	interacts with	PKDCC (interacts with) TCONS_00105083
-0.51455	interacts with	PKDCC (interacts with) TCONS_00118957	false	interacts with	PKDCC (interacts with) TCONS_00118957
0.59181	interacts with	SLC39A13 (interacts with) TCONS_00050716	false	interacts with	SLC39A13 (interacts with) TCONS_00050716
0.75847	interacts with	CTDNEP1 (interacts with) TCONS_00105330	false	interacts with	CTDNEP1 (interacts with) TCONS_00105330
-0.74703	interacts with	IFT74 (interacts with) TCONS_00053837	false	interacts with	IFT74 (interacts with) TCONS_00053837
-0.71427	interacts with	IFT74 (interacts with) TCONS_00074879	false	interacts with	IFT74 (interacts with) TCONS_00074879
0.58385	interacts with	IFT74 (interacts with) TCONS_00113158	false	interacts with	IFT74 (interacts with) TCONS_00113158
-0.76112	interacts with	EGFLAM (interacts with) TCONS_00106901	false	interacts with	EGFLAM (interacts with) TCONS_00106901
0.67688	interacts with	TFDP1 (interacts with) TCONS_00105330	false	interacts with	TFDP1 (interacts with) TCONS_00105330
-0.66845	interacts with	TASOR (interacts with) TCONS_00050716	false	interacts with	TASOR (interacts with) TCONS_00050716
-0.82697	interacts with	ZEB1 (interacts with) TCONS_00105330	false	interacts with	ZEB1 (interacts with) TCONS_00105330
-0.63777	interacts with	CASK (interacts with) TCONS_00105330	false	interacts with	CASK (interacts with) TCONS_00105330
0.7458	interacts with	RDH10 (interacts with) TCONS_00031681	false	interacts with	RDH10 (interacts with) TCONS_00031681
0.70135	interacts with	RDH10 (interacts with) TCONS_00108094	false	interacts with	RDH10 (interacts with) TCONS_00108094
-0.6493	interacts with	TEK (interacts with) TCONS_00028261	false	interacts with	TEK (interacts with) TCONS_00028261
-0.67904	interacts with	EFNA1 (interacts with) TCONS_00028261	false	interacts with	EFNA1 (interacts with) TCONS_00028261
-0.72521	interacts with	EFNA1 (interacts with) TCONS_00105083	false	interacts with	EFNA1 (interacts with) TCONS_00105083
0.67961	interacts with	PTPN6 (interacts with) TCONS_00078394	false	interacts with	PTPN6 (interacts with) TCONS_00078394
0.67098	interacts with	DLG1 (interacts with) TCONS_00074879	false	interacts with	DLG1 (interacts with) TCONS_00074879
-0.68704	interacts with	CHD8 (interacts with) TCONS_00022335	false	interacts with	CHD8 (interacts with) TCONS_00022335
0.76366	interacts with	CACNA2D1 (interacts with) TCONS_00105083	false	interacts with	CACNA2D1 (interacts with) TCONS_00105083
0.67757	interacts with	SCUBE2 (interacts with) TCONS_00078394	false	interacts with	SCUBE2 (interacts with) TCONS_00078394
0.67664	interacts with	SMTNL2 (interacts with) TCONS_00022335	false	interacts with	SMTNL2 (interacts with) TCONS_00022335
0.67692	interacts with	BARX2 (interacts with) TCONS_00028261	false	interacts with	BARX2 (interacts with) TCONS_00028261
-0.75873	interacts with	TRIM62 (interacts with) TCONS_00050716	false	interacts with	TRIM62 (interacts with) TCONS_00050716
-0.71132	interacts with	PPP1R13L (interacts with) TCONS_00078394	false	interacts with	PPP1R13L (interacts with) TCONS_00078394
0.65843	interacts with	MEF2C (interacts with) TCONS_00118957	false	interacts with	MEF2C (interacts with) TCONS_00118957
0.63162	interacts with	HIVEP3 (interacts with) TCONS_00118957	false	interacts with	HIVEP3 (interacts with) TCONS_00118957
0.60392	interacts with	KRT10 (interacts with) TCONS_00105330	false	interacts with	KRT10 (interacts with) TCONS_00105330
0.67541	interacts with	CHST12 (interacts with) TCONS_00017335	false	interacts with	CHST12 (interacts with) TCONS_00017335
-0.69263	interacts with	PRR5L (interacts with) TCONS_00031681	false	interacts with	PRR5L (interacts with) TCONS_00031681
0.65422	interacts with	E2F3 (interacts with) TCONS_00106901	false	interacts with	E2F3 (interacts with) TCONS_00106901
0.72916	interacts with	SMYD1 (interacts with) TCONS_00074879	false	interacts with	SMYD1 (interacts with) TCONS_00074879
-0.67843	interacts with	SYNPO2L (interacts with) TCONS_00050901	false	interacts with	SYNPO2L (interacts with) TCONS_00050901
-0.65992	interacts with	SYNPO2L (interacts with) TCONS_00053837	false	interacts with	SYNPO2L (interacts with) TCONS_00053837
0.68316	interacts with	CDH2 (interacts with) TCONS_00122572	false	interacts with	CDH2 (interacts with) TCONS_00122572
-0.64589	interacts with	EHD2 (interacts with) TCONS_00078394	false	interacts with	EHD2 (interacts with) TCONS_00078394
-0.72796	interacts with	SPRY1 (interacts with) TCONS_00105083	false	interacts with	SPRY1 (interacts with) TCONS_00105083
0.66172	interacts with	SEMA4B (interacts with) TCONS_00078394	false	interacts with	SEMA4B (interacts with) TCONS_00078394
-0.69675	interacts with	COL4A4 (interacts with) TCONS_00063942	false	interacts with	COL4A4 (interacts with) TCONS_00063942
0.74196	interacts with	COL4A4 (interacts with) TCONS_00105083	false	interacts with	COL4A4 (interacts with) TCONS_00105083
0.83677	interacts with	GTF3C5 (interacts with) TCONS_00105330	false	interacts with	GTF3C5 (interacts with) TCONS_00105330
-0.6057	interacts with	MAFF (interacts with) TCONS_00078394	false	interacts with	MAFF (interacts with) TCONS_00078394
-0.78997	interacts with	CRTAP (interacts with) TCONS_00106901	false	interacts with	CRTAP (interacts with) TCONS_00106901
-0.63452	interacts with	IGFBP6 (interacts with) TCONS_00106901	false	interacts with	IGFBP6 (interacts with) TCONS_00106901
-0.8543	interacts with	LMOD3 (interacts with) TCONS_00108094	false	interacts with	LMOD3 (interacts with) TCONS_00108094
0.8496	interacts with	TCF7L2 (interacts with) TCONS_00074879	false	interacts with	TCF7L2 (interacts with) TCONS_00074879
-0.71713	interacts with	TCF7L2 (interacts with) TCONS_00113158	false	interacts with	TCF7L2 (interacts with) TCONS_00113158
0.64837	interacts with	PDGFB (interacts with) TCONS_00031681	false	interacts with	PDGFB (interacts with) TCONS_00031681
0.68771	interacts with	PDGFB (interacts with) TCONS_00050716	false	interacts with	PDGFB (interacts with) TCONS_00050716
-0.83085	interacts with	PDGFB (interacts with) TCONS_00078394	false	interacts with	PDGFB (interacts with) TCONS_00078394
0.67488	interacts with	TBX3 (interacts with) TCONS_00106901	false	interacts with	TBX3 (interacts with) TCONS_00106901
-0.81878	interacts with	INPP5F (interacts with) TCONS_00074879	false	interacts with	INPP5F (interacts with) TCONS_00074879
-0.63025	interacts with	PDE9A (interacts with) TCONS_00074879	false	interacts with	PDE9A (interacts with) TCONS_00074879
0.67612	interacts with	CAVIN4 (interacts with) TCONS_00078394	false	interacts with	CAVIN4 (interacts with) TCONS_00078394
-0.77998	interacts with	CMKLR1 (interacts with) TCONS_00028261	false	interacts with	CMKLR1 (interacts with) TCONS_00028261
0.69237	interacts with	SOX5 (interacts with) TCONS_00078394	false	interacts with	SOX5 (interacts with) TCONS_00078394
0.75255	interacts with	RAC3 (interacts with) TCONS_00022335	false	interacts with	RAC3 (interacts with) TCONS_00022335
0.65156	interacts with	ATOH8 (interacts with) TCONS_00050716	false	interacts with	ATOH8 (interacts with) TCONS_00050716
-0.70269	interacts with	ATOH8 (interacts with) TCONS_00078394	false	interacts with	ATOH8 (interacts with) TCONS_00078394
-0.79497	interacts with	ECM2 (interacts with) TCONS_00105330	false	interacts with	ECM2 (interacts with) TCONS_00105330
-0.7197	interacts with	ECM2 (interacts with) TCONS_00113158	false	interacts with	ECM2 (interacts with) TCONS_00113158
-0.75756	interacts with	BCL2L11 (interacts with) TCONS_00063942	false	interacts with	BCL2L11 (interacts with) TCONS_00063942
-0.67348	interacts with	ACADM (interacts with) TCONS_00022335	false	interacts with	ACADM (interacts with) TCONS_00022335
0.76042	interacts with	ACADM (interacts with) TCONS_00105330	false	interacts with	ACADM (interacts with) TCONS_00105330
-0.78561	interacts with	TGFBR3 (interacts with) TCONS_00105330	false	interacts with	TGFBR3 (interacts with) TCONS_00105330
0.68222	interacts with	SEMA3D (interacts with) TCONS_00074879	false	interacts with	SEMA3D (interacts with) TCONS_00074879
-0.71987	interacts with	SEMA3D (interacts with) TCONS_00105330	false	interacts with	SEMA3D (interacts with) TCONS_00105330
-0.67518	interacts with	COL28A1 (interacts with) TCONS_00105330	false	interacts with	COL28A1 (interacts with) TCONS_00105330
-0.67179	interacts with	VIT (interacts with) TCONS_00063942	false	interacts with	VIT (interacts with) TCONS_00063942
0.7641	interacts with	VIT (interacts with) TCONS_00074879	false	interacts with	VIT (interacts with) TCONS_00074879
-0.54331	interacts with	FMN2 (interacts with) TCONS_00017335	false	interacts with	FMN2 (interacts with) TCONS_00017335
-0.6189	interacts with	FMN2 (interacts with) TCONS_00050901	false	interacts with	FMN2 (interacts with) TCONS_00050901
0.62752	interacts with	MYOZ3 (interacts with) TCONS_00022335	false	interacts with	MYOZ3 (interacts with) TCONS_00022335
0.70851	interacts with	COL4A2 (interacts with) TCONS_00053837	false	interacts with	COL4A2 (interacts with) TCONS_00053837
-0.73762	interacts with	NOTCH4 (interacts with) TCONS_00078394	false	interacts with	NOTCH4 (interacts with) TCONS_00078394
0.6509	interacts with	ZFP36L1 (interacts with) TCONS_00050901	false	interacts with	ZFP36L1 (interacts with) TCONS_00050901
0.68388	interacts with	SYNE2 (interacts with) TCONS_00118957	false	interacts with	SYNE2 (interacts with) TCONS_00118957
-0.68713	interacts with	HOMER1 (interacts with) TCONS_00017335	false	interacts with	HOMER1 (interacts with) TCONS_00017335
-0.60385	interacts with	HOMER1 (interacts with) TCONS_00050901	false	interacts with	HOMER1 (interacts with) TCONS_00050901
0.6178	interacts with	HOMER1 (interacts with) TCONS_00105083	false	interacts with	HOMER1 (interacts with) TCONS_00105083
-0.67444	interacts with	ACTB (interacts with) TCONS_00105083	false	interacts with	ACTB (interacts with) TCONS_00105083
-0.63529	interacts with	ACTB (interacts with) TCONS_00118957	false	interacts with	ACTB (interacts with) TCONS_00118957
-0.58593	interacts with	MYL12B (interacts with) TCONS_00028261	false	interacts with	MYL12B (interacts with) TCONS_00028261
-0.69663	interacts with	MYL12B (interacts with) TCONS_00074879	false	interacts with	MYL12B (interacts with) TCONS_00074879
-0.72375	interacts with	MYL12B (interacts with) TCONS_00105083	false	interacts with	MYL12B (interacts with) TCONS_00105083
0.86196	interacts with	SDC3 (interacts with) TCONS_00050901	false	interacts with	SDC3 (interacts with) TCONS_00050901
-0.71803	interacts with	SYNC (interacts with) TCONS_00053837	false	interacts with	SYNC (interacts with) TCONS_00053837
0.7421	interacts with	TRIP11 (interacts with) TCONS_00106901	false	interacts with	TRIP11 (interacts with) TCONS_00106901
-0.61609	interacts with	TRIP11 (interacts with) TCONS_00108094	false	interacts with	TRIP11 (interacts with) TCONS_00108094
-0.67834	interacts with	COL5A2 (interacts with) TCONS_00113158	false	interacts with	COL5A2 (interacts with) TCONS_00113158
0.71651	interacts with	SVIL (interacts with) TCONS_00113158	false	interacts with	SVIL (interacts with) TCONS_00113158
0.71353	interacts with	SMTNL1 (interacts with) TCONS_00113158	false	interacts with	SMTNL1 (interacts with) TCONS_00113158
-0.63597	interacts with	SFRP1 (interacts with) TCONS_00108094	false	interacts with	SFRP1 (interacts with) TCONS_00108094
-0.68641	interacts with	AXIN2 (interacts with) TCONS_00074879	false	interacts with	AXIN2 (interacts with) TCONS_00074879
0.84533	interacts with	AXIN2 (interacts with) TCONS_00113158	false	interacts with	AXIN2 (interacts with) TCONS_00113158
-0.63629	interacts with	RPL38 (interacts with) TCONS_00074879	false	interacts with	RPL38 (interacts with) TCONS_00074879
0.61184	interacts with	MAPK11 (interacts with) TCONS_00028261	false	interacts with	MAPK11 (interacts with) TCONS_00028261
0.6913	interacts with	MAPK11 (interacts with) TCONS_00108094	false	interacts with	MAPK11 (interacts with) TCONS_00108094
0.69187	interacts with	ID3 (interacts with) TCONS_00017335	false	interacts with	ID3 (interacts with) TCONS_00017335
0.66217	interacts with	TTC8 (interacts with) TCONS_00122572	false	interacts with	TTC8 (interacts with) TCONS_00122572
0.53881	interacts with	RADIL (interacts with) TCONS_00050716	false	interacts with	RADIL (interacts with) TCONS_00050716
-0.72246	interacts with	SSC5D (interacts with) TCONS_00105330	false	interacts with	SSC5D (interacts with) TCONS_00105330
-0.75937	interacts with	SSC5D (interacts with) TCONS_00113158	false	interacts with	SSC5D (interacts with) TCONS_00113158
0.61728	interacts with	SELENOM (interacts with) TCONS_00022335	false	interacts with	SELENOM (interacts with) TCONS_00022335
-0.62756	interacts with	ASXL1 (interacts with) TCONS_00074879	false	interacts with	ASXL1 (interacts with) TCONS_00074879
0.6877	interacts with	ADIRF (interacts with) TCONS_00108094	false	interacts with	ADIRF (interacts with) TCONS_00108094
-0.59077	interacts with	IER3IP1 (interacts with) TCONS_00074879	false	interacts with	IER3IP1 (interacts with) TCONS_00074879
0.69838	interacts with	PGM5 (interacts with) TCONS_00017335	false	interacts with	PGM5 (interacts with) TCONS_00017335
-0.70331	interacts with	SLC10A7 (interacts with) TCONS_00028261	false	interacts with	SLC10A7 (interacts with) TCONS_00028261
-0.71084	interacts with	FZD3 (interacts with) TCONS_00063942	false	interacts with	FZD3 (interacts with) TCONS_00063942
0.68364	interacts with	ARRB2 (interacts with) TCONS_00078394	false	interacts with	ARRB2 (interacts with) TCONS_00078394
0.74057	interacts with	MYOCD (interacts with) TCONS_00106901	false	interacts with	MYOCD (interacts with) TCONS_00106901
-0.80339	interacts with	PID1 (interacts with) TCONS_00105330	false	interacts with	PID1 (interacts with) TCONS_00105330
0.68333	interacts with	MYH4 (interacts with) TCONS_00074879	false	interacts with	MYH4 (interacts with) TCONS_00074879
-0.8033	interacts with	MYH4 (interacts with) TCONS_00113158	false	interacts with	MYH4 (interacts with) TCONS_00113158
-0.70566	interacts with	MYH4 (interacts with) TCONS_00122572	false	interacts with	MYH4 (interacts with) TCONS_00122572
-0.6583	interacts with	YAP1 (interacts with) TCONS_00105330	false	interacts with	YAP1 (interacts with) TCONS_00105330
-0.7306	interacts with	HOXB4 (interacts with) TCONS_00028261	false	interacts with	HOXB4 (interacts with) TCONS_00028261
0.64004	interacts with	RFLNA (interacts with) TCONS_00017335	false	interacts with	RFLNA (interacts with) TCONS_00017335
0.68744	interacts with	RFLNA (interacts with) TCONS_00063942	false	interacts with	RFLNA (interacts with) TCONS_00063942
-0.64049	interacts with	RFLNA (interacts with) TCONS_00074879	false	interacts with	RFLNA (interacts with) TCONS_00074879
0.74813	interacts with	RFLNA (interacts with) TCONS_00113158	false	interacts with	RFLNA (interacts with) TCONS_00113158
0.79205	interacts with	MYH6 (interacts with) TCONS_00105330	false	interacts with	MYH6 (interacts with) TCONS_00105330
-0.65546	interacts with	SLC9B2 (interacts with) TCONS_00031681	false	interacts with	SLC9B2 (interacts with) TCONS_00031681
-0.61838	interacts with	SLC9B2 (interacts with) TCONS_00105330	false	interacts with	SLC9B2 (interacts with) TCONS_00105330
-0.81096	interacts with	EBF2 (interacts with) TCONS_00105330	false	interacts with	EBF2 (interacts with) TCONS_00105330
-0.7614	interacts with	PDGFC (interacts with) TCONS_00105083	false	interacts with	PDGFC (interacts with) TCONS_00105083
-0.83618	interacts with	KAT2A (interacts with) TCONS_00118957	false	interacts with	KAT2A (interacts with) TCONS_00118957
-0.68443	interacts with	SGCD (interacts with) TCONS_00050901	false	interacts with	SGCD (interacts with) TCONS_00050901
-0.75784	interacts with	NTN5 (interacts with) TCONS_00063942	false	interacts with	NTN5 (interacts with) TCONS_00063942
0.71171	interacts with	NTN5 (interacts with) TCONS_00105083	false	interacts with	NTN5 (interacts with) TCONS_00105083
-0.71869	interacts with	EHBP1 (interacts with) TCONS_00113158	false	interacts with	EHBP1 (interacts with) TCONS_00113158
-0.81274	interacts with	ZMPSTE24 (interacts with) TCONS_00031681	false	interacts with	ZMPSTE24 (interacts with) TCONS_00031681
0.67209	interacts with	MAF (interacts with) TCONS_00108094	false	interacts with	MAF (interacts with) TCONS_00108094
-0.70747	interacts with	TTC9 (interacts with) TCONS_00028261	false	interacts with	TTC9 (interacts with) TCONS_00028261
0.89666	interacts with	SOX9 (interacts with) TCONS_00074879	false	interacts with	SOX9 (interacts with) TCONS_00074879
-0.63046	interacts with	SOX9 (interacts with) TCONS_00113158	false	interacts with	SOX9 (interacts with) TCONS_00113158
-0.64461	interacts with	DMTN (interacts with) TCONS_00050716	false	interacts with	DMTN (interacts with) TCONS_00050716
0.76379	interacts with	POPDC3 (interacts with) TCONS_00017335	false	interacts with	POPDC3 (interacts with) TCONS_00017335
0.69226	interacts with	POPDC3 (interacts with) TCONS_00113158	false	interacts with	POPDC3 (interacts with) TCONS_00113158
-0.7769	interacts with	VASN (interacts with) TCONS_00122572	false	interacts with	VASN (interacts with) TCONS_00122572
-0.76075	interacts with	EGR2 (interacts with) TCONS_00028261	false	interacts with	EGR2 (interacts with) TCONS_00028261
-0.65803	interacts with	EGR2 (interacts with) TCONS_00105083	false	interacts with	EGR2 (interacts with) TCONS_00105083
0.66492	interacts with	PDCD6 (interacts with) TCONS_00028261	false	interacts with	PDCD6 (interacts with) TCONS_00028261
-0.67122	interacts with	FOXN3 (interacts with) TCONS_00074879	false	interacts with	FOXN3 (interacts with) TCONS_00074879
0.86548	interacts with	FOXN3 (interacts with) TCONS_00113158	false	interacts with	FOXN3 (interacts with) TCONS_00113158
-0.59947	interacts with	TWIST1 (interacts with) TCONS_00105330	false	interacts with	TWIST1 (interacts with) TCONS_00105330
0.70895	interacts with	SEMA3G (interacts with) TCONS_00050901	false	interacts with	SEMA3G (interacts with) TCONS_00050901
0.64505	interacts with	SEMA3G (interacts with) TCONS_00063942	false	interacts with	SEMA3G (interacts with) TCONS_00063942
0.74485	interacts with	CD81 (interacts with) TCONS_00022335	false	interacts with	CD81 (interacts with) TCONS_00022335
-0.7003	interacts with	FGF9 (interacts with) TCONS_00028261	false	interacts with	FGF9 (interacts with) TCONS_00028261
-0.72042	interacts with	TMOD3 (interacts with) TCONS_00105330	false	interacts with	TMOD3 (interacts with) TCONS_00105330
-0.75225	interacts with	INHBB (interacts with) TCONS_00078394	false	interacts with	INHBB (interacts with) TCONS_00078394
-0.64735	interacts with	ENSBTAG00000049122 (interacts with) TCONS_00113158	false	interacts with	ENSBTAG00000049122 (interacts with) TCONS_00113158
-0.68213	interacts with	DISP1 (interacts with) TCONS_00106901	false	interacts with	DISP1 (interacts with) TCONS_00106901
0.69946	interacts with	VTI1A (interacts with) TCONS_00053837	false	interacts with	VTI1A (interacts with) TCONS_00053837
-0.6834	interacts with	VTI1A (interacts with) TCONS_00106901	false	interacts with	VTI1A (interacts with) TCONS_00106901
0.68973	interacts with	VTI1A (interacts with) TCONS_00108094	false	interacts with	VTI1A (interacts with) TCONS_00108094
-0.66754	interacts with	VTI1A (interacts with) TCONS_00118957	false	interacts with	VTI1A (interacts with) TCONS_00118957
-0.65129	interacts with	SPAAR (interacts with) TCONS_00105083	false	interacts with	SPAAR (interacts with) TCONS_00105083
-0.61331	interacts with	SPAAR (interacts with) TCONS_00118957	false	interacts with	SPAAR (interacts with) TCONS_00118957
-0.86145	interacts with	GREM1 (interacts with) TCONS_00028261	false	interacts with	GREM1 (interacts with) TCONS_00028261
-0.75315	interacts with	HAS3 (interacts with) TCONS_00106901	false	interacts with	HAS3 (interacts with) TCONS_00106901
-0.6629	interacts with	PXYLP1 (interacts with) TCONS_00105330	false	interacts with	PXYLP1 (interacts with) TCONS_00105330
-0.67078	interacts with	PXYLP1 (interacts with) TCONS_00113158	false	interacts with	PXYLP1 (interacts with) TCONS_00113158
-0.67696	interacts with	COLQ (interacts with) TCONS_00031681	false	interacts with	COLQ (interacts with) TCONS_00031681
0.58944	interacts with	COLQ (interacts with) TCONS_00078394	false	interacts with	COLQ (interacts with) TCONS_00078394
0.81072	interacts with	HYAL3 (interacts with) TCONS_00022335	false	interacts with	HYAL3 (interacts with) TCONS_00022335
0.65262	interacts with	IGFBP5 (interacts with) TCONS_00022335	false	interacts with	IGFBP5 (interacts with) TCONS_00022335
-0.60927	interacts with	IGFBP5 (interacts with) TCONS_00105330	false	interacts with	IGFBP5 (interacts with) TCONS_00105330
-0.7224	interacts with	IGFBP5 (interacts with) TCONS_00113158	false	interacts with	IGFBP5 (interacts with) TCONS_00113158
-0.78596	interacts with	WNT5B (interacts with) TCONS_00074879	false	interacts with	WNT5B (interacts with) TCONS_00074879
0.80195	interacts with	UQCC2 (interacts with) TCONS_00105330	false	interacts with	UQCC2 (interacts with) TCONS_00105330
0.80289	interacts with	CACNG4 (interacts with) TCONS_00028261	false	interacts with	CACNG4 (interacts with) TCONS_00028261
-0.69868	interacts with	SMAD5 (interacts with) TCONS_00105330	false	interacts with	SMAD5 (interacts with) TCONS_00105330
-0.67112	interacts with	TCONS_00001849 (interacts with) TCONS_00105083	false	interacts with	TCONS_00001849 (interacts with) TCONS_00105083
-0.65876	interacts with	TCONS_00002147 (interacts with) TCONS_00118957	false	interacts with	TCONS_00002147 (interacts with) TCONS_00118957
0.60204	interacts with	TCONS_00002489 (interacts with) TCONS_00031681	false	interacts with	TCONS_00002489 (interacts with) TCONS_00031681
0.79114	interacts with	TCONS_00003133 (interacts with) TCONS_00122572	false	interacts with	TCONS_00003133 (interacts with) TCONS_00122572
-0.53887	interacts with	TCONS_00003145 (interacts with) TCONS_00118957	false	interacts with	TCONS_00003145 (interacts with) TCONS_00118957
-0.65879	interacts with	TCONS_00003277 (interacts with) TCONS_00017335	false	interacts with	TCONS_00003277 (interacts with) TCONS_00017335
0.70465	interacts with	TCONS_00003729 (interacts with) TCONS_00022335	false	interacts with	TCONS_00003729 (interacts with) TCONS_00022335
0.70518	interacts with	TCONS_00003729 (interacts with) TCONS_00050716	false	interacts with	TCONS_00003729 (interacts with) TCONS_00050716
0.68179	interacts with	TCONS_00005499 (interacts with) TCONS_00078394	false	interacts with	TCONS_00005499 (interacts with) TCONS_00078394
-0.69399	interacts with	TCONS_00008030 (interacts with) TCONS_00022335	false	interacts with	TCONS_00008030 (interacts with) TCONS_00022335
0.5893	interacts with	TCONS_00008030 (interacts with) TCONS_00105330	false	interacts with	TCONS_00008030 (interacts with) TCONS_00105330
0.63201	interacts with	TCONS_00008030 (interacts with) TCONS_00113158	false	interacts with	TCONS_00008030 (interacts with) TCONS_00113158
-0.54349	interacts with	TCONS_00008116 (interacts with) TCONS_00050901	false	interacts with	TCONS_00008116 (interacts with) TCONS_00050901
-0.55766	interacts with	TCONS_00008472 (interacts with) TCONS_00118957	false	interacts with	TCONS_00008472 (interacts with) TCONS_00118957
0.71644	interacts with	TCONS_00008937 (interacts with) TCONS_00063942	false	interacts with	TCONS_00008937 (interacts with) TCONS_00063942
-0.85332	interacts with	TCONS_00009306 (interacts with) TCONS_00050716	false	interacts with	TCONS_00009306 (interacts with) TCONS_00050716
0.74076	interacts with	TCONS_00009306 (interacts with) TCONS_00078394	false	interacts with	TCONS_00009306 (interacts with) TCONS_00078394
0.69305	interacts with	TCONS_00010487 (interacts with) TCONS_00063942	false	interacts with	TCONS_00010487 (interacts with) TCONS_00063942
0.72042	interacts with	TCONS_00012589 (interacts with) TCONS_00105330	false	interacts with	TCONS_00012589 (interacts with) TCONS_00105330
-0.78134	interacts with	TCONS_00016211 (interacts with) TCONS_00053837	false	interacts with	TCONS_00016211 (interacts with) TCONS_00053837
0.70731	interacts with	TCONS_00029552 (interacts with) TCONS_00106901	false	interacts with	TCONS_00029552 (interacts with) TCONS_00106901
-0.67122	interacts with	TCONS_00050905 (interacts with) TCONS_00053837	false	interacts with	TCONS_00050905 (interacts with) TCONS_00053837
0.85043	interacts with	TCONS_00067625 (interacts with) TCONS_00106901	false	interacts with	TCONS_00067625 (interacts with) TCONS_00106901
-0.72586	interacts with	TCONS_00103843 (interacts with) TCONS_00106901	false	interacts with	TCONS_00103843 (interacts with) TCONS_00106901
0.6476	interacts with	TCONS_00106534 (interacts with) TCONS_00106901	false	interacts with	TCONS_00106534 (interacts with) TCONS_00106901
-0.67269	interacts with	TCONS_00017473 (interacts with) TCONS_00050716	false	interacts with	TCONS_00017473 (interacts with) TCONS_00050716
-0.70013	interacts with	TCONS_00017473 (interacts with) TCONS_00053837	false	interacts with	TCONS_00017473 (interacts with) TCONS_00053837
-0.66467	interacts with	TCONS_00017473 (interacts with) TCONS_00074879	false	interacts with	TCONS_00017473 (interacts with) TCONS_00074879
0.74954	interacts with	TCONS_00017473 (interacts with) TCONS_00122572	false	interacts with	TCONS_00017473 (interacts with) TCONS_00122572
0.79685	interacts with	TCONS_00020883 (interacts with) TCONS_00078394	false	interacts with	TCONS_00020883 (interacts with) TCONS_00078394
0.70996	interacts with	TCONS_00020883 (interacts with) TCONS_00122572	false	interacts with	TCONS_00020883 (interacts with) TCONS_00122572
-0.7406	interacts with	TCONS_00021348 (interacts with) TCONS_00031681	false	interacts with	TCONS_00021348 (interacts with) TCONS_00031681
0.66625	interacts with	TCONS_00103103 (interacts with) TCONS_00122572	false	interacts with	TCONS_00103103 (interacts with) TCONS_00122572
0.77273	interacts with	TCONS_00022608 (interacts with) TCONS_00028261	false	interacts with	TCONS_00022608 (interacts with) TCONS_00028261
0.65847	interacts with	TCONS_00022793 (interacts with) TCONS_00053837	false	interacts with	TCONS_00022793 (interacts with) TCONS_00053837
0.71416	interacts with	TCONS_00023496 (interacts with) TCONS_00113158	false	interacts with	TCONS_00023496 (interacts with) TCONS_00113158
0.82787	interacts with	TCONS_00024656 (interacts with) TCONS_00106901	false	interacts with	TCONS_00024656 (interacts with) TCONS_00106901
0.61761	interacts with	TCONS_00024656 (interacts with) TCONS_00118957	false	interacts with	TCONS_00024656 (interacts with) TCONS_00118957
0.60633	interacts with	TCONS_00066165 (interacts with) TCONS_00078394	false	interacts with	TCONS_00066165 (interacts with) TCONS_00078394
0.80085	interacts with	TCONS_00079843 (interacts with) TCONS_00108094	false	interacts with	TCONS_00079843 (interacts with) TCONS_00108094
0.60871	interacts with	TCONS_00029933 (interacts with) TCONS_00105083	false	interacts with	TCONS_00029933 (interacts with) TCONS_00105083
-0.62853	interacts with	TCONS_00029936 (interacts with) TCONS_00113158	false	interacts with	TCONS_00029936 (interacts with) TCONS_00113158
-0.60726	interacts with	TCONS_00030806 (interacts with) TCONS_00063942	false	interacts with	TCONS_00030806 (interacts with) TCONS_00063942
0.70015	interacts with	TCONS_00031013 (interacts with) TCONS_00031681	false	interacts with	TCONS_00031013 (interacts with) TCONS_00031681
0.62235	interacts with	TCONS_00031013 (interacts with) TCONS_00105330	false	interacts with	TCONS_00031013 (interacts with) TCONS_00105330
-0.64375	interacts with	TCONS_00063271 (interacts with) TCONS_00078394	false	interacts with	TCONS_00063271 (interacts with) TCONS_00078394
0.66692	interacts with	TCONS_00032566 (interacts with) TCONS_00108094	false	interacts with	TCONS_00032566 (interacts with) TCONS_00108094
0.83219	interacts with	TCONS_00032863 (interacts with) TCONS_00078394	false	interacts with	TCONS_00032863 (interacts with) TCONS_00078394
0.697	interacts with	TCONS_00032863 (interacts with) TCONS_00122572	false	interacts with	TCONS_00032863 (interacts with) TCONS_00122572
0.7247	interacts with	TCONS_00033323 (interacts with) TCONS_00113158	false	interacts with	TCONS_00033323 (interacts with) TCONS_00113158
-0.65764	interacts with	TCONS_00034110 (interacts with) TCONS_00050716	false	interacts with	TCONS_00034110 (interacts with) TCONS_00050716
0.59253	interacts with	TCONS_00038477 (interacts with) TCONS_00118957	false	interacts with	TCONS_00038477 (interacts with) TCONS_00118957
0.65015	interacts with	TCONS_00039568 (interacts with) TCONS_00106901	false	interacts with	TCONS_00039568 (interacts with) TCONS_00106901
0.78592	interacts with	TCONS_00039843 (interacts with) TCONS_00050716	false	interacts with	TCONS_00039843 (interacts with) TCONS_00050716
0.61676	interacts with	TCONS_00041383 (interacts with) TCONS_00113158	false	interacts with	TCONS_00041383 (interacts with) TCONS_00113158
-0.71284	interacts with	TCONS_00042408 (interacts with) TCONS_00050901	false	interacts with	TCONS_00042408 (interacts with) TCONS_00050901
-0.66023	interacts with	TCONS_00042408 (interacts with) TCONS_00063942	false	interacts with	TCONS_00042408 (interacts with) TCONS_00063942
0.70617	interacts with	TCONS_00042408 (interacts with) TCONS_00105083	false	interacts with	TCONS_00042408 (interacts with) TCONS_00105083
-0.6603	interacts with	TCONS_00042454 (interacts with) TCONS_00108094	false	interacts with	TCONS_00042454 (interacts with) TCONS_00108094
-0.71582	interacts with	TCONS_00043227 (interacts with) TCONS_00053837	false	interacts with	TCONS_00043227 (interacts with) TCONS_00053837
0.68506	interacts with	TCONS_00043341 (interacts with) TCONS_00078394	false	interacts with	TCONS_00043341 (interacts with) TCONS_00078394
0.67071	interacts with	TCONS_00043890 (interacts with) TCONS_00105330	false	interacts with	TCONS_00043890 (interacts with) TCONS_00105330
-0.6431	interacts with	TCONS_00044201 (interacts with) TCONS_00053837	false	interacts with	TCONS_00044201 (interacts with) TCONS_00053837
-0.69394	interacts with	TCONS_00044201 (interacts with) TCONS_00074879	false	interacts with	TCONS_00044201 (interacts with) TCONS_00074879
0.7337	interacts with	TCONS_00044201 (interacts with) TCONS_00113158	false	interacts with	TCONS_00044201 (interacts with) TCONS_00113158
0.80394	interacts with	TCONS_00044201 (interacts with) TCONS_00122572	false	interacts with	TCONS_00044201 (interacts with) TCONS_00122572
-0.71189	interacts with	TCONS_00044327 (interacts with) TCONS_00050716	false	interacts with	TCONS_00044327 (interacts with) TCONS_00050716
-0.69244	interacts with	TCONS_00049347 (interacts with) TCONS_00050901	false	interacts with	TCONS_00049347 (interacts with) TCONS_00050901
0.74599	interacts with	TCONS_00049442 (interacts with) TCONS_00078394	false	interacts with	TCONS_00049442 (interacts with) TCONS_00078394
0.5764	interacts with	TCONS_00049442 (interacts with) TCONS_00122572	false	interacts with	TCONS_00049442 (interacts with) TCONS_00122572
0.75688	interacts with	TCONS_00058881 (interacts with) TCONS_00078394	false	interacts with	TCONS_00058881 (interacts with) TCONS_00078394
-0.64571	interacts with	TCONS_00069697 (interacts with) TCONS_00122572	false	interacts with	TCONS_00069697 (interacts with) TCONS_00122572
0.72239	interacts with	TCONS_00052347 (interacts with) TCONS_00074879	false	interacts with	TCONS_00052347 (interacts with) TCONS_00074879
0.7389	interacts with	TCONS_00081335 (interacts with) TCONS_00113158	false	interacts with	TCONS_00081335 (interacts with) TCONS_00113158
0.75875	interacts with	TCONS_00054762 (interacts with) TCONS_00078394	false	interacts with	TCONS_00054762 (interacts with) TCONS_00078394
0.60414	interacts with	TCONS_00054772 (interacts with) TCONS_00105330	false	interacts with	TCONS_00054772 (interacts with) TCONS_00105330
0.79062	interacts with	TCONS_00054772 (interacts with) TCONS_00113158	false	interacts with	TCONS_00054772 (interacts with) TCONS_00113158
-0.77452	interacts with	TCONS_00055258 (interacts with) TCONS_00113158	false	interacts with	TCONS_00055258 (interacts with) TCONS_00113158
-0.67177	interacts with	TCONS_00058555 (interacts with) TCONS_00113158	false	interacts with	TCONS_00058555 (interacts with) TCONS_00113158
0.6604	interacts with	TCONS_00058724 (interacts with) TCONS_00118957	false	interacts with	TCONS_00058724 (interacts with) TCONS_00118957
0.91541	interacts with	TCONS_00058910 (interacts with) TCONS_00105330	false	interacts with	TCONS_00058910 (interacts with) TCONS_00105330
0.56577	interacts with	TCONS_00059971 (interacts with) TCONS_00074879	false	interacts with	TCONS_00059971 (interacts with) TCONS_00074879
-0.6322	interacts with	TCONS_00059971 (interacts with) TCONS_00113158	false	interacts with	TCONS_00059971 (interacts with) TCONS_00113158
0.69046	interacts with	TCONS_00060844 (interacts with) TCONS_00118957	false	interacts with	TCONS_00060844 (interacts with) TCONS_00118957
-0.5783	interacts with	TCONS_00060957 (interacts with) TCONS_00074879	false	interacts with	TCONS_00060957 (interacts with) TCONS_00074879
0.84017	interacts with	TCONS_00060957 (interacts with) TCONS_00113158	false	interacts with	TCONS_00060957 (interacts with) TCONS_00113158
0.69615	interacts with	TCONS_00061036 (interacts with) TCONS_00078394	false	interacts with	TCONS_00061036 (interacts with) TCONS_00078394
0.81038	interacts with	TCONS_00061036 (interacts with) TCONS_00122572	false	interacts with	TCONS_00061036 (interacts with) TCONS_00122572
-0.74857	interacts with	TCONS_00061507 (interacts with) TCONS_00074879	false	interacts with	TCONS_00061507 (interacts with) TCONS_00074879
0.67431	interacts with	TCONS_00062318 (interacts with) TCONS_00108094	false	interacts with	TCONS_00062318 (interacts with) TCONS_00108094
-0.66004	interacts with	TCONS_00064139 (interacts with) TCONS_00074879	false	interacts with	TCONS_00064139 (interacts with) TCONS_00074879
0.81606	interacts with	TCONS_00065333 (interacts with) TCONS_00106901	false	interacts with	TCONS_00065333 (interacts with) TCONS_00106901
-0.60436	interacts with	TCONS_00065956 (interacts with) TCONS_00122572	false	interacts with	TCONS_00065956 (interacts with) TCONS_00122572
-0.70517	interacts with	TCONS_00067624 (interacts with) TCONS_00108094	false	interacts with	TCONS_00067624 (interacts with) TCONS_00108094
-0.72857	interacts with	TCONS_00069458 (interacts with) TCONS_00074879	false	interacts with	TCONS_00069458 (interacts with) TCONS_00074879
-0.8042	interacts with	TCONS_00070997 (interacts with) TCONS_00106901	false	interacts with	TCONS_00070997 (interacts with) TCONS_00106901
0.61888	interacts with	TCONS_00072488 (interacts with) TCONS_00113158	false	interacts with	TCONS_00072488 (interacts with) TCONS_00113158
-0.72554	interacts with	TCONS_00075705 (interacts with) TCONS_00078394	false	interacts with	TCONS_00075705 (interacts with) TCONS_00078394
0.65495	interacts with	TCONS_00115537 (interacts with) TCONS_00122572	false	interacts with	TCONS_00115537 (interacts with) TCONS_00122572
0.6212	interacts with	TCONS_00080155 (interacts with) TCONS_00118957	false	interacts with	TCONS_00080155 (interacts with) TCONS_00118957
0.63088	interacts with	TCONS_00081927 (interacts with) TCONS_00105330	false	interacts with	TCONS_00081927 (interacts with) TCONS_00105330
0.74595	interacts with	TCONS_00081927 (interacts with) TCONS_00113158	false	interacts with	TCONS_00081927 (interacts with) TCONS_00113158
0.65239	interacts with	TCONS_00085152 (interacts with) TCONS_00118957	false	interacts with	TCONS_00085152 (interacts with) TCONS_00118957
-0.70381	interacts with	TCONS_00085439 (interacts with) TCONS_00105083	false	interacts with	TCONS_00085439 (interacts with) TCONS_00105083
0.56316	interacts with	TCONS_00088791 (interacts with) TCONS_00113158	false	interacts with	TCONS_00088791 (interacts with) TCONS_00113158
0.56299	interacts with	TCONS_00089514 (interacts with) TCONS_00108094	false	interacts with	TCONS_00089514 (interacts with) TCONS_00108094
0.66344	interacts with	TCONS_00092043 (interacts with) TCONS_00106901	false	interacts with	TCONS_00092043 (interacts with) TCONS_00106901
0.63864	interacts with	TCONS_00099736 (interacts with) TCONS_00105330	false	interacts with	TCONS_00099736 (interacts with) TCONS_00105330
0.58819	interacts with	TCONS_00100437 (interacts with) TCONS_00108094	false	interacts with	TCONS_00100437 (interacts with) TCONS_00108094
0.5606	interacts with	TCONS_00103796 (interacts with) TCONS_00118957	false	interacts with	TCONS_00103796 (interacts with) TCONS_00118957
0.59428	interacts with	TCONS_00103884 (interacts with) TCONS_00105330	false	interacts with	TCONS_00103884 (interacts with) TCONS_00105330
-0.67159	interacts with	TCONS_00110405 (interacts with) TCONS_00118957	false	interacts with	TCONS_00110405 (interacts with) TCONS_00118957
0.61693	interacts with	TCONS_00118892 (interacts with) TCONS_00118957	false	interacts with	TCONS_00118892 (interacts with) TCONS_00118957
