# Supplementary material for: Evaluation of Muscle Long Non-Coding RNA Profile during Rearing and Finishing Phase of Bulls Subjected to Different Prenatal Nutritional Strategies
Source: Animals (Basel). 2024 Feb 18;14(4):652. doi: 10.3390/ani14040652 (PMC10886332; doi:10.3390/ani14040652)
Supplement: Supplementary file 1 [file animals-14-00652-s001.zip › Supplement Files/PCIT_PC_exclusivo_tcons_RIF_ambos_node_table.csv]

name	NOME_A	NOME_B	selected	shared name
FOXF1	FOXF1		false	FOXF1
TCONS_00106901	TCONS_00106901	TCONS_00106901	false	TCONS_00106901
VPS33B	VPS33B		false	VPS33B
TCONS_00074879	TCONS_00074879	TCONS_00074879	false	TCONS_00074879
PHOSPHO1	PHOSPHO1		false	PHOSPHO1
TCONS_00118957	TCONS_00118957	TCONS_00118957	false	TCONS_00118957
THBS3	THBS3		false	THBS3
VPS54	VPS54		false	VPS54
CBS	CBS		false	CBS
TCONS_00105330	TCONS_00105330	TCONS_00105330	false	TCONS_00105330
TCONS_00113158		TCONS_00113158	false	TCONS_00113158
BMPR1A	BMPR1A		false	BMPR1A
TCONS_00078394	TCONS_00078394	TCONS_00078394	false	TCONS_00078394
HYAL1	HYAL1		false	HYAL1
OTOR	OTOR		false	OTOR
HES1	HES1		false	HES1
TCONS_00028261	TCONS_00028261	TCONS_00028261	false	TCONS_00028261
RET	RET		false	RET
TCONS_00017335	TCONS_00017335	TCONS_00017335	false	TCONS_00017335
ADAMTS5	ADAMTS5		false	ADAMTS5
TCONS_00050901	TCONS_00050901	TCONS_00050901	false	TCONS_00050901
MYO18B	MYO18B		false	MYO18B
ADAMTS1	ADAMTS1		false	ADAMTS1
PIAS4	PIAS4		false	PIAS4
KDR	KDR		false	KDR
EPHA2	EPHA2		false	EPHA2
TCONS_00122572	TCONS_00122572	TCONS_00122572	false	TCONS_00122572
HEY2	HEY2		false	HEY2
SERPINH1	SERPINH1		false	SERPINH1
TP53	TP53		false	TP53
TCONS_00050716	TCONS_00050716	TCONS_00050716	false	TCONS_00050716
PALLD	PALLD		false	PALLD
TCONS_00053837	TCONS_00053837	TCONS_00053837	false	TCONS_00053837
FHL2	FHL2		false	FHL2
TCONS_00022335	TCONS_00022335	TCONS_00022335	false	TCONS_00022335
MYO1C	MYO1C		false	MYO1C
TCONS_00031681	TCONS_00031681	TCONS_00031681	false	TCONS_00031681
TNXB	TNXB		false	TNXB
SRA1	SRA1		false	SRA1
LRRK1	LRRK1		false	LRRK1
ALPK3	ALPK3		false	ALPK3
ZFPM2	ZFPM2		false	ZFPM2
STC1	STC1		false	STC1
ZADH2	ZADH2		false	ZADH2
DUSP10	DUSP10		false	DUSP10
TCONS_00105083	TCONS_00105083	TCONS_00105083	false	TCONS_00105083
TRIM45	TRIM45		false	TRIM45
TCONS_00063942	TCONS_00063942	TCONS_00063942	false	TCONS_00063942
SPRY2	SPRY2		false	SPRY2
FHL5	FHL5		false	FHL5
SNX10	SNX10		false	SNX10
PTPN11	PTPN11		false	PTPN11
ERCC2	ERCC2		false	ERCC2
KDM4A	KDM4A		false	KDM4A
BMPR1B	BMPR1B		false	BMPR1B
PI16	PI16		false	PI16
INSIG2	INSIG2		false	INSIG2
MYZAP	MYZAP		false	MYZAP
FZD7	FZD7		false	FZD7
HMCN2	HMCN2		false	HMCN2
ARMC5	ARMC5		false	ARMC5
TGFB1I1	TGFB1I1		false	TGFB1I1
TNNI3	TNNI3		false	TNNI3
KCNJ8	KCNJ8		false	KCNJ8
PKP2	PKP2		false	PKP2
MUSK	MUSK		false	MUSK
HRC	HRC		false	HRC
ARL4A	ARL4A		false	ARL4A
SHROOM4	SHROOM4		false	SHROOM4
BAMBI	BAMBI		false	BAMBI
LAMA5	LAMA5		false	LAMA5
SMTN	SMTN		false	SMTN
MEOX2	MEOX2		false	MEOX2
NPPC	NPPC		false	NPPC
PRKCH	PRKCH		false	PRKCH
SYAP1	SYAP1		false	SYAP1
FST	FST		false	FST
CTBP2	CTBP2		false	CTBP2
ATF5	ATF5		false	ATF5
MMRN2	MMRN2		false	MMRN2
P3H3	P3H3		false	P3H3
ADAMTSL4	ADAMTSL4		false	ADAMTSL4
EPAS1	EPAS1		false	EPAS1
KDM6A	KDM6A		false	KDM6A
HPN	HPN		false	HPN
BMP4	BMP4		false	BMP4
FER1L5	FER1L5		false	FER1L5
GJC1	GJC1		false	GJC1
SPARCL1	SPARCL1		false	SPARCL1
TNFRSF1A	TNFRSF1A		false	TNFRSF1A
RARRES2	RARRES2		false	RARRES2
ADGRF5	ADGRF5		false	ADGRF5
PBXIP1	PBXIP1		false	PBXIP1
TPM4	TPM4		false	TPM4
CSGALNACT1	CSGALNACT1		false	CSGALNACT1
COMP	COMP		false	COMP
ZNF516	ZNF516		false	ZNF516
DHCR24	DHCR24		false	DHCR24
SULF1	SULF1		false	SULF1
RUNX1	RUNX1		false	RUNX1
METRNL	METRNL		false	METRNL
SOX10	SOX10		false	SOX10
TCONS_00108094	TCONS_00108094	TCONS_00108094	false	TCONS_00108094
HOXD3	HOXD3		false	HOXD3
PLEKHO1	PLEKHO1		false	PLEKHO1
NDUFV2	NDUFV2		false	NDUFV2
DDR2	DDR2		false	DDR2
NUP133	NUP133		false	NUP133
TLCD3B	TLCD3B		false	TLCD3B
APCDD1	APCDD1		false	APCDD1
EDNRB	EDNRB		false	EDNRB
VEGFA	VEGFA		false	VEGFA
DES	DES		false	DES
TGFB2	TGFB2		false	TGFB2
ATG5	ATG5		false	ATG5
LMCD1	LMCD1		false	LMCD1
BIN3	BIN3		false	BIN3
CREB1	CREB1		false	CREB1
TRIO	TRIO		false	TRIO
FGF2	FGF2		false	FGF2
GATA6	GATA6		false	GATA6
TCF15	TCF15		false	TCF15
LDB1	LDB1		false	LDB1
GPR89A	GPR89A		false	GPR89A
TP73	TP73		false	TP73
LRP5	LRP5		false	LRP5
NOCT	NOCT		false	NOCT
MYOG	MYOG		false	MYOG
MMP28	MMP28		false	MMP28
MMP11	MMP11		false	MMP11
MET	MET		false	MET
LOXL2	LOXL2		false	LOXL2
ADGRB1	ADGRB1		false	ADGRB1
TNNT1	TNNT1		false	TNNT1
BMPR2	BMPR2		false	BMPR2
SYNPO2	SYNPO2		false	SYNPO2
ADAMTS3	ADAMTS3		false	ADAMTS3
PTHLH	PTHLH		false	PTHLH
PRMT1	PRMT1		false	PRMT1
CXCL14	CXCL14		false	CXCL14
STAC	STAC		false	STAC
GPR68	GPR68		false	GPR68
LTBP3	LTBP3		false	LTBP3
LEF1	LEF1		false	LEF1
TNS2	TNS2		false	TNS2
ATAT1	ATAT1		false	ATAT1
SPTBN1	SPTBN1		false	SPTBN1
MYH2	MYH2		false	MYH2
CTC1	CTC1		false	CTC1
RBFOX1	RBFOX1		false	RBFOX1
NTNG2	NTNG2		false	NTNG2
NID1	NID1		false	NID1
SEMA6C	SEMA6C		false	SEMA6C
FHL3	FHL3		false	FHL3
CHSY1	CHSY1		false	CHSY1
BBS12	BBS12		false	BBS12
RARG	RARG		false	RARG
HNRNPU	HNRNPU		false	HNRNPU
NET1	NET1		false	NET1
CHST7	CHST7		false	CHST7
PUS7	PUS7		false	PUS7
MTPN	MTPN		false	MTPN
WWTR1	WWTR1		false	WWTR1
FBXW7	FBXW7		false	FBXW7
CORO1C	CORO1C		false	CORO1C
FLCN	FLCN		false	FLCN
SPART	SPART		false	SPART
WDFY2	WDFY2		false	WDFY2
OSR1	OSR1		false	OSR1
SOX13	SOX13		false	SOX13
HOXA3	HOXA3		false	HOXA3
FAP	FAP		false	FAP
STK17A	STK17A		false	STK17A
MBTPS2	MBTPS2		false	MBTPS2
DAB2IP	DAB2IP		false	DAB2IP
MEDAG	MEDAG		false	MEDAG
FN1	FN1		false	FN1
STAC2	STAC2		false	STAC2
SMRP1	SMRP1		false	SMRP1
ITGA11	ITGA11		false	ITGA11
LRP4	LRP4		false	LRP4
TFE3	TFE3		false	TFE3
PRICKLE1	PRICKLE1		false	PRICKLE1
TRAF3IP2	TRAF3IP2		false	TRAF3IP2
HEYL	HEYL		false	HEYL
CCBE1	CCBE1		false	CCBE1
SPOCK2	SPOCK2		false	SPOCK2
CAPN3	CAPN3		false	CAPN3
ALPL	ALPL		false	ALPL
ENG	ENG		false	ENG
TBX6	TBX6		false	TBX6
MAP3K5	MAP3K5		false	MAP3K5
RNASEL	RNASEL		false	RNASEL
TRAM2	TRAM2		false	TRAM2
LDLRAD4	LDLRAD4		false	LDLRAD4
TCTN1	TCTN1		false	TCTN1
XYLT2	XYLT2		false	XYLT2
RER1	RER1		false	RER1
CDON	CDON		false	CDON
EZH2	EZH2		false	EZH2
BGLAP	BGLAP		false	BGLAP
JDP2	JDP2		false	JDP2
ANGPTL8	ANGPTL8		false	ANGPTL8
PTK2	PTK2		false	PTK2
ANXA2	ANXA2		false	ANXA2
SMPD3	SMPD3		false	SMPD3
SH2B2	SH2B2		false	SH2B2
ACTN2	ACTN2		false	ACTN2
SGPL1	SGPL1		false	SGPL1
EPHA4	EPHA4		false	EPHA4
ALDH1A2	ALDH1A2		false	ALDH1A2
LAMA2	LAMA2		false	LAMA2
DLL4	DLL4		false	DLL4
ERBB3	ERBB3		false	ERBB3
MARK1	MARK1		false	MARK1
NDNF	NDNF		false	NDNF
MIGA2	MIGA2		false	MIGA2
CACNA1C	CACNA1C		false	CACNA1C
ADAM15	ADAM15		false	ADAM15
GLI3	GLI3		false	GLI3
DDR1	DDR1		false	DDR1
P2RX4	P2RX4		false	P2RX4
WNT11	WNT11		false	WNT11
PGRMC2	PGRMC2		false	PGRMC2
MSX1	MSX1		false	MSX1
VSIR	VSIR		false	VSIR
FRZB	FRZB		false	FRZB
FLNA	FLNA		false	FLNA
MYO1B	MYO1B		false	MYO1B
ASAH1	ASAH1		false	ASAH1
EYA1	EYA1		false	EYA1
ZC3H12A	ZC3H12A		false	ZC3H12A
TAF8	TAF8		false	TAF8
NOC3L	NOC3L		false	NOC3L
CHRND	CHRND		false	CHRND
ENSBTAG00000011437	ENSBTAG00000011437		false	ENSBTAG00000011437
RARB	RARB		false	RARB
VPS18	VPS18		false	VPS18
DAG1	DAG1		false	DAG1
PLS3	PLS3		false	PLS3
SOS1	SOS1		false	SOS1
SOX18	SOX18		false	SOX18
MYH3	MYH3		false	MYH3
MSTN	MSTN		false	MSTN
ASPN	ASPN		false	ASPN
FYN	FYN		false	FYN
CSRP3	CSRP3		false	CSRP3
LAMC1	LAMC1		false	LAMC1
NRP2	NRP2		false	NRP2
TGFB3	TGFB3		false	TGFB3
FBLN1	FBLN1		false	FBLN1
ATP6AP1	ATP6AP1		false	ATP6AP1
NTN1	NTN1		false	NTN1
SIX1	SIX1		false	SIX1
NR1D1	NR1D1		false	NR1D1
HOXA5	HOXA5		false	HOXA5
CYP26B1	CYP26B1		false	CYP26B1
SHARPIN	SHARPIN		false	SHARPIN
MTMR12	MTMR12		false	MTMR12
SMAD7	SMAD7		false	SMAD7
CTSB	CTSB		false	CTSB
GAS2L1	GAS2L1		false	GAS2L1
PODN	PODN		false	PODN
EDA	EDA		false	EDA
ERBB4	ERBB4		false	ERBB4
HDAC1	HDAC1		false	HDAC1
CAPN2	CAPN2		false	CAPN2
JAG1	JAG1		false	JAG1
EBI3	EBI3		false	EBI3
COL4A1	COL4A1		false	COL4A1
LPL	LPL		false	LPL
MMP15	MMP15		false	MMP15
ITGB1BP1	ITGB1BP1		false	ITGB1BP1
CLDN1	CLDN1		false	CLDN1
AGRN	AGRN		false	AGRN
STK17B	STK17B		false	STK17B
PSEN2	PSEN2		false	PSEN2
MED1	MED1		false	MED1
HDAC6	HDAC6		false	HDAC6
DMPK	DMPK		false	DMPK
PLXNB1	PLXNB1		false	PLXNB1
AHNAK	AHNAK		false	AHNAK
HTR2A	HTR2A		false	HTR2A
ACVR1B	ACVR1B		false	ACVR1B
DDRGK1	DDRGK1		false	DDRGK1
RELA	RELA		false	RELA
BOC	BOC		false	BOC
SIRT1	SIRT1		false	SIRT1
ANGPT1	ANGPT1		false	ANGPT1
ATP2B4	ATP2B4		false	ATP2B4
ARID5A	ARID5A		false	ARID5A
CCNT2	CCNT2		false	CCNT2
ACKR2	ACKR2		false	ACKR2
TBX2	TBX2		false	TBX2
ALPK2	ALPK2		false	ALPK2
WNT2B	WNT2B		false	WNT2B
RHOC	RHOC		false	RHOC
TRIP4	TRIP4		false	TRIP4
NTNG1	NTNG1		false	NTNG1
SNAI1	SNAI1		false	SNAI1
HLX	HLX		false	HLX
SORL1	SORL1		false	SORL1
CHSY3	CHSY3		false	CHSY3
PTCD2	PTCD2		false	PTCD2
MYLK3	MYLK3		false	MYLK3
MYOM3	MYOM3		false	MYOM3
MEX3C	MEX3C		false	MEX3C
BBS2	BBS2		false	BBS2
DSP	DSP		false	DSP
SMPX	SMPX		false	SMPX
SDHAF2	SDHAF2		false	SDHAF2
BMP7	BMP7		false	BMP7
SFRP4	SFRP4		false	SFRP4
EPHB1	EPHB1		false	EPHB1
DCHS1	DCHS1		false	DCHS1
ZNF750	ZNF750		false	ZNF750
FGFR1	FGFR1		false	FGFR1
SAP30	SAP30		false	SAP30
MRC2	MRC2		false	MRC2
EFNB1	EFNB1		false	EFNB1
CREB3L2	CREB3L2		false	CREB3L2
CASP3	CASP3		false	CASP3
ITGB1	ITGB1		false	ITGB1
ANXA1	ANXA1		false	ANXA1
GAA	GAA		false	GAA
PCOLCE2	PCOLCE2		false	PCOLCE2
TMEM120A	TMEM120A		false	TMEM120A
DAB2	DAB2		false	DAB2
FBXO32	FBXO32		false	FBXO32
PHLDB1	PHLDB1		false	PHLDB1
WIPF3	WIPF3		false	WIPF3
AMOT	AMOT		false	AMOT
XRCC1	XRCC1		false	XRCC1
TEAD2	TEAD2		false	TEAD2
CTNNB1	CTNNB1		false	CTNNB1
MMP25	MMP25		false	MMP25
RETREG1	RETREG1		false	RETREG1
FXR1	FXR1		false	FXR1
EFNA5	EFNA5		false	EFNA5
TRIB3	TRIB3		false	TRIB3
LSR	LSR		false	LSR
P3H1	P3H1		false	P3H1
ADAM9	ADAM9		false	ADAM9
KBTBD13	KBTBD13		false	KBTBD13
MYPN	MYPN		false	MYPN
PPARD	PPARD		false	PPARD
KITLG	KITLG		false	KITLG
LMNA	LMNA		false	LMNA
AKT1	AKT1		false	AKT1
JUP	JUP		false	JUP
ATRNL1	ATRNL1		false	ATRNL1
XIRP2	XIRP2		false	XIRP2
HDAC4	HDAC4		false	HDAC4
CAV1	CAV1		false	CAV1
GNA12	GNA12		false	GNA12
CLN3	CLN3		false	CLN3
NR2F2	NR2F2		false	NR2F2
NUPR1	NUPR1		false	NUPR1
NR1D2	NR1D2		false	NR1D2
PIP4K2A	PIP4K2A		false	PIP4K2A
TGFBR1	TGFBR1		false	TGFBR1
LNPK	LNPK		false	LNPK
TBX18	TBX18		false	TBX18
ITGB4	ITGB4		false	ITGB4
EPB41L5	EPB41L5		false	EPB41L5
CHRNA1	CHRNA1		false	CHRNA1
NFATC2	NFATC2		false	NFATC2
SEMA3F	SEMA3F		false	SEMA3F
GPR4	GPR4		false	GPR4
NUMA1	NUMA1		false	NUMA1
VIM	VIM		false	VIM
IL6R	IL6R		false	IL6R
LOXL3	LOXL3		false	LOXL3
SEMA4G	SEMA4G		false	SEMA4G
LDB3	LDB3		false	LDB3
BVES	BVES		false	BVES
THBS2	THBS2		false	THBS2
GAS7	GAS7		false	GAS7
FRS2	FRS2		false	FRS2
SLC39A14	SLC39A14		false	SLC39A14
NRAP	NRAP		false	NRAP
PKDCC	PKDCC		false	PKDCC
SLC39A13	SLC39A13		false	SLC39A13
CTDNEP1	CTDNEP1		false	CTDNEP1
IFT74	IFT74		false	IFT74
EGFLAM	EGFLAM		false	EGFLAM
TFDP1	TFDP1		false	TFDP1
TASOR	TASOR		false	TASOR
ZEB1	ZEB1		false	ZEB1
CASK	CASK		false	CASK
RDH10	RDH10		false	RDH10
TEK	TEK		false	TEK
EFNA1	EFNA1		false	EFNA1
PTPN6	PTPN6		false	PTPN6
DLG1	DLG1		false	DLG1
CHD8	CHD8		false	CHD8
CACNA2D1	CACNA2D1		false	CACNA2D1
SCUBE2	SCUBE2		false	SCUBE2
SMTNL2	SMTNL2		false	SMTNL2
BARX2	BARX2		false	BARX2
TRIM62	TRIM62		false	TRIM62
PPP1R13L	PPP1R13L		false	PPP1R13L
MEF2C	MEF2C		false	MEF2C
HIVEP3	HIVEP3		false	HIVEP3
KRT10	KRT10		false	KRT10
CHST12	CHST12		false	CHST12
PRR5L	PRR5L		false	PRR5L
E2F3	E2F3		false	E2F3
SMYD1	SMYD1		false	SMYD1
SYNPO2L	SYNPO2L		false	SYNPO2L
CDH2	CDH2		false	CDH2
EHD2	EHD2		false	EHD2
SPRY1	SPRY1		false	SPRY1
SEMA4B	SEMA4B		false	SEMA4B
COL4A4	COL4A4		false	COL4A4
GTF3C5	GTF3C5		false	GTF3C5
MAFF	MAFF		false	MAFF
CRTAP	CRTAP		false	CRTAP
IGFBP6	IGFBP6		false	IGFBP6
LMOD3	LMOD3		false	LMOD3
TCF7L2	TCF7L2		false	TCF7L2
PDGFB	PDGFB		false	PDGFB
TBX3	TBX3		false	TBX3
INPP5F	INPP5F		false	INPP5F
PDE9A	PDE9A		false	PDE9A
CAVIN4	CAVIN4		false	CAVIN4
CMKLR1	CMKLR1		false	CMKLR1
SOX5	SOX5		false	SOX5
RAC3	RAC3		false	RAC3
ATOH8	ATOH8		false	ATOH8
ECM2	ECM2		false	ECM2
BCL2L11	BCL2L11		false	BCL2L11
ACADM	ACADM		false	ACADM
TGFBR3	TGFBR3		false	TGFBR3
SEMA3D	SEMA3D		false	SEMA3D
COL28A1	COL28A1		false	COL28A1
VIT	VIT		false	VIT
FMN2	FMN2		false	FMN2
MYOZ3	MYOZ3		false	MYOZ3
COL4A2	COL4A2		false	COL4A2
NOTCH4	NOTCH4		false	NOTCH4
ZFP36L1	ZFP36L1		false	ZFP36L1
SYNE2	SYNE2		false	SYNE2
HOMER1	HOMER1		false	HOMER1
ACTB	ACTB		false	ACTB
MYL12B	MYL12B		false	MYL12B
SDC3	SDC3		false	SDC3
SYNC	SYNC		false	SYNC
TRIP11	TRIP11		false	TRIP11
COL5A2	COL5A2		false	COL5A2
SVIL	SVIL		false	SVIL
SMTNL1	SMTNL1		false	SMTNL1
SFRP1	SFRP1		false	SFRP1
AXIN2	AXIN2		false	AXIN2
RPL38	RPL38		false	RPL38
MAPK11	MAPK11		false	MAPK11
ID3	ID3		false	ID3
TTC8	TTC8		false	TTC8
RADIL	RADIL		false	RADIL
SSC5D	SSC5D		false	SSC5D
SELENOM	SELENOM		false	SELENOM
ASXL1	ASXL1		false	ASXL1
ADIRF	ADIRF		false	ADIRF
IER3IP1	IER3IP1		false	IER3IP1
PGM5	PGM5		false	PGM5
SLC10A7	SLC10A7		false	SLC10A7
FZD3	FZD3		false	FZD3
ARRB2	ARRB2		false	ARRB2
MYOCD	MYOCD		false	MYOCD
PID1	PID1		false	PID1
MYH4	MYH4		false	MYH4
YAP1	YAP1		false	YAP1
HOXB4	HOXB4		false	HOXB4
RFLNA	RFLNA		false	RFLNA
MYH6	MYH6		false	MYH6
SLC9B2	SLC9B2		false	SLC9B2
EBF2	EBF2		false	EBF2
PDGFC	PDGFC		false	PDGFC
KAT2A	KAT2A		false	KAT2A
SGCD	SGCD		false	SGCD
NTN5	NTN5		false	NTN5
EHBP1	EHBP1		false	EHBP1
ZMPSTE24	ZMPSTE24		false	ZMPSTE24
MAF	MAF		false	MAF
TTC9	TTC9		false	TTC9
SOX9	SOX9		false	SOX9
DMTN	DMTN		false	DMTN
POPDC3	POPDC3		false	POPDC3
VASN	VASN		false	VASN
EGR2	EGR2		false	EGR2
PDCD6	PDCD6		false	PDCD6
FOXN3	FOXN3		false	FOXN3
TWIST1	TWIST1		false	TWIST1
SEMA3G	SEMA3G		false	SEMA3G
CD81	CD81		false	CD81
FGF9	FGF9		false	FGF9
TMOD3	TMOD3		false	TMOD3
INHBB	INHBB		false	INHBB
ENSBTAG00000049122	ENSBTAG00000049122		false	ENSBTAG00000049122
DISP1	DISP1		false	DISP1
VTI1A	VTI1A		false	VTI1A
SPAAR	SPAAR		false	SPAAR
GREM1	GREM1		false	GREM1
HAS3	HAS3		false	HAS3
PXYLP1	PXYLP1		false	PXYLP1
COLQ	COLQ		false	COLQ
HYAL3	HYAL3		false	HYAL3
IGFBP5	IGFBP5		false	IGFBP5
WNT5B	WNT5B		false	WNT5B
UQCC2	UQCC2		false	UQCC2
CACNG4	CACNG4		false	CACNG4
SMAD5	SMAD5		false	SMAD5
TCONS_00001849	TCONS_00001849		false	TCONS_00001849
TCONS_00002147	TCONS_00002147		false	TCONS_00002147
TCONS_00002489	TCONS_00002489		false	TCONS_00002489
TCONS_00003133	TCONS_00003133		false	TCONS_00003133
TCONS_00003145	TCONS_00003145		false	TCONS_00003145
TCONS_00003277	TCONS_00003277		false	TCONS_00003277
TCONS_00003729	TCONS_00003729		false	TCONS_00003729
TCONS_00005499	TCONS_00005499		false	TCONS_00005499
TCONS_00008030	TCONS_00008030		false	TCONS_00008030
TCONS_00008116	TCONS_00008116		false	TCONS_00008116
TCONS_00008472	TCONS_00008472		false	TCONS_00008472
TCONS_00008937	TCONS_00008937		false	TCONS_00008937
TCONS_00009306	TCONS_00009306		false	TCONS_00009306
TCONS_00010487	TCONS_00010487		false	TCONS_00010487
TCONS_00012589	TCONS_00012589		false	TCONS_00012589
TCONS_00016211	TCONS_00016211		false	TCONS_00016211
TCONS_00021152		TCONS_00021152	false	TCONS_00021152
TCONS_00027006		TCONS_00027006	false	TCONS_00027006
TCONS_00028757		TCONS_00028757	false	TCONS_00028757
TCONS_00029552	TCONS_00029552	TCONS_00029552	false	TCONS_00029552
TCONS_00035639		TCONS_00035639	false	TCONS_00035639
TCONS_00047744		TCONS_00047744	false	TCONS_00047744
TCONS_00050905	TCONS_00050905	TCONS_00050905	false	TCONS_00050905
TCONS_00053038		TCONS_00053038	false	TCONS_00053038
TCONS_00067625	TCONS_00067625	TCONS_00067625	false	TCONS_00067625
TCONS_00072739		TCONS_00072739	false	TCONS_00072739
TCONS_00087995		TCONS_00087995	false	TCONS_00087995
TCONS_00103843	TCONS_00103843	TCONS_00103843	false	TCONS_00103843
TCONS_00106534	TCONS_00106534	TCONS_00106534	false	TCONS_00106534
TCONS_00113048		TCONS_00113048	false	TCONS_00113048
TCONS_00133736		TCONS_00133736	false	TCONS_00133736
TCONS_00137323		TCONS_00137323	false	TCONS_00137323
TCONS_00141299		TCONS_00141299	false	TCONS_00141299
TCONS_00142294		TCONS_00142294	false	TCONS_00142294
TCONS_00017473	TCONS_00017473		false	TCONS_00017473
TCONS_00020883	TCONS_00020883		false	TCONS_00020883
TCONS_00021348	TCONS_00021348		false	TCONS_00021348
TCONS_00040654		TCONS_00040654	false	TCONS_00040654
TCONS_00044786		TCONS_00044786	false	TCONS_00044786
TCONS_00067623		TCONS_00067623	false	TCONS_00067623
TCONS_00077981		TCONS_00077981	false	TCONS_00077981
TCONS_00078393		TCONS_00078393	false	TCONS_00078393
TCONS_00080478		TCONS_00080478	false	TCONS_00080478
TCONS_00103103	TCONS_00103103	TCONS_00103103	false	TCONS_00103103
TCONS_00129916		TCONS_00129916	false	TCONS_00129916
TCONS_00143804		TCONS_00143804	false	TCONS_00143804
TCONS_00022608	TCONS_00022608		false	TCONS_00022608
TCONS_00022793	TCONS_00022793		false	TCONS_00022793
TCONS_00023496	TCONS_00023496		false	TCONS_00023496
TCONS_00024656	TCONS_00024656		false	TCONS_00024656
TCONS_00028761		TCONS_00028761	false	TCONS_00028761
TCONS_00031948		TCONS_00031948	false	TCONS_00031948
TCONS_00032446		TCONS_00032446	false	TCONS_00032446
TCONS_00036263		TCONS_00036263	false	TCONS_00036263
TCONS_00064156		TCONS_00064156	false	TCONS_00064156
TCONS_00066165	TCONS_00066165	TCONS_00066165	false	TCONS_00066165
TCONS_00067038		TCONS_00067038	false	TCONS_00067038
TCONS_00070906		TCONS_00070906	false	TCONS_00070906
TCONS_00072804		TCONS_00072804	false	TCONS_00072804
TCONS_00072841		TCONS_00072841	false	TCONS_00072841
TCONS_00079843	TCONS_00079843	TCONS_00079843	false	TCONS_00079843
TCONS_00107029		TCONS_00107029	false	TCONS_00107029
TCONS_00122362		TCONS_00122362	false	TCONS_00122362
TCONS_00124181		TCONS_00124181	false	TCONS_00124181
TCONS_00126739		TCONS_00126739	false	TCONS_00126739
TCONS_00131740		TCONS_00131740	false	TCONS_00131740
TCONS_00137232		TCONS_00137232	false	TCONS_00137232
TCONS_00137300		TCONS_00137300	false	TCONS_00137300
TCONS_00137302		TCONS_00137302	false	TCONS_00137302
TCONS_00138455		TCONS_00138455	false	TCONS_00138455
TCONS_00143052		TCONS_00143052	false	TCONS_00143052
TCONS_00029933	TCONS_00029933		false	TCONS_00029933
TCONS_00029936	TCONS_00029936		false	TCONS_00029936
TCONS_00030806	TCONS_00030806		false	TCONS_00030806
TCONS_00031013	TCONS_00031013		false	TCONS_00031013
TCONS_00036048		TCONS_00036048	false	TCONS_00036048
TCONS_00063271	TCONS_00063271	TCONS_00063271	false	TCONS_00063271
TCONS_00080156		TCONS_00080156	false	TCONS_00080156
TCONS_00080731		TCONS_00080731	false	TCONS_00080731
TCONS_00082697		TCONS_00082697	false	TCONS_00082697
TCONS_00115362		TCONS_00115362	false	TCONS_00115362
TCONS_00126583		TCONS_00126583	false	TCONS_00126583
TCONS_00132830		TCONS_00132830	false	TCONS_00132830
TCONS_00133743		TCONS_00133743	false	TCONS_00133743
TCONS_00135704		TCONS_00135704	false	TCONS_00135704
TCONS_00032566	TCONS_00032566		false	TCONS_00032566
TCONS_00032863	TCONS_00032863		false	TCONS_00032863
TCONS_00033323	TCONS_00033323		false	TCONS_00033323
TCONS_00034110	TCONS_00034110		false	TCONS_00034110
TCONS_00038477	TCONS_00038477		false	TCONS_00038477
TCONS_00039568	TCONS_00039568		false	TCONS_00039568
TCONS_00039843	TCONS_00039843		false	TCONS_00039843
TCONS_00041383	TCONS_00041383		false	TCONS_00041383
TCONS_00042408	TCONS_00042408		false	TCONS_00042408
TCONS_00042454	TCONS_00042454		false	TCONS_00042454
TCONS_00043227	TCONS_00043227		false	TCONS_00043227
TCONS_00043341	TCONS_00043341		false	TCONS_00043341
TCONS_00043890	TCONS_00043890		false	TCONS_00043890
TCONS_00044201	TCONS_00044201		false	TCONS_00044201
TCONS_00044327	TCONS_00044327		false	TCONS_00044327
TCONS_00049347	TCONS_00049347		false	TCONS_00049347
TCONS_00049442	TCONS_00049442		false	TCONS_00049442
TCONS_00058881	TCONS_00058881	TCONS_00058881	false	TCONS_00058881
TCONS_00059979		TCONS_00059979	false	TCONS_00059979
TCONS_00069697	TCONS_00069697	TCONS_00069697	false	TCONS_00069697
TCONS_00101871		TCONS_00101871	false	TCONS_00101871
TCONS_00110503		TCONS_00110503	false	TCONS_00110503
TCONS_00116977		TCONS_00116977	false	TCONS_00116977
TCONS_00129067		TCONS_00129067	false	TCONS_00129067
TCONS_00137366		TCONS_00137366	false	TCONS_00137366
TCONS_00079584		TCONS_00079584	false	TCONS_00079584
TCONS_00100179		TCONS_00100179	false	TCONS_00100179
TCONS_00052347	TCONS_00052347		false	TCONS_00052347
TCONS_00062525		TCONS_00062525	false	TCONS_00062525
TCONS_00078267		TCONS_00078267	false	TCONS_00078267
TCONS_00079695		TCONS_00079695	false	TCONS_00079695
TCONS_00081335	TCONS_00081335	TCONS_00081335	false	TCONS_00081335
TCONS_00081367		TCONS_00081367	false	TCONS_00081367
TCONS_00106807		TCONS_00106807	false	TCONS_00106807
TCONS_00107246		TCONS_00107246	false	TCONS_00107246
TCONS_00112782		TCONS_00112782	false	TCONS_00112782
TCONS_00125256		TCONS_00125256	false	TCONS_00125256
TCONS_00054762	TCONS_00054762		false	TCONS_00054762
TCONS_00054772	TCONS_00054772		false	TCONS_00054772
TCONS_00055258	TCONS_00055258		false	TCONS_00055258
TCONS_00058555	TCONS_00058555		false	TCONS_00058555
TCONS_00058724	TCONS_00058724		false	TCONS_00058724
TCONS_00058910	TCONS_00058910		false	TCONS_00058910
TCONS_00059971	TCONS_00059971		false	TCONS_00059971
TCONS_00060844	TCONS_00060844		false	TCONS_00060844
TCONS_00060957	TCONS_00060957		false	TCONS_00060957
TCONS_00061036	TCONS_00061036		false	TCONS_00061036
TCONS_00061507	TCONS_00061507		false	TCONS_00061507
TCONS_00062318	TCONS_00062318		false	TCONS_00062318
TCONS_00067780		TCONS_00067780	false	TCONS_00067780
TCONS_00078298		TCONS_00078298	false	TCONS_00078298
TCONS_00105139		TCONS_00105139	false	TCONS_00105139
TCONS_00109552		TCONS_00109552	false	TCONS_00109552
TCONS_00136379		TCONS_00136379	false	TCONS_00136379
TCONS_00138788		TCONS_00138788	false	TCONS_00138788
TCONS_00064139	TCONS_00064139		false	TCONS_00064139
TCONS_00065333	TCONS_00065333		false	TCONS_00065333
TCONS_00065956	TCONS_00065956		false	TCONS_00065956
TCONS_00067624	TCONS_00067624		false	TCONS_00067624
TCONS_00069458	TCONS_00069458		false	TCONS_00069458
TCONS_00070997	TCONS_00070997		false	TCONS_00070997
TCONS_00072488	TCONS_00072488		false	TCONS_00072488
TCONS_00103726		TCONS_00103726	false	TCONS_00103726
TCONS_00116972		TCONS_00116972	false	TCONS_00116972
TCONS_00139459		TCONS_00139459	false	TCONS_00139459
TCONS_00075705	TCONS_00075705		false	TCONS_00075705
TCONS_00080705		TCONS_00080705	false	TCONS_00080705
TCONS_00092007		TCONS_00092007	false	TCONS_00092007
TCONS_00111561		TCONS_00111561	false	TCONS_00111561
TCONS_00115537	TCONS_00115537	TCONS_00115537	false	TCONS_00115537
TCONS_00119233		TCONS_00119233	false	TCONS_00119233
TCONS_00122621		TCONS_00122621	false	TCONS_00122621
TCONS_00124897		TCONS_00124897	false	TCONS_00124897
TCONS_00128738		TCONS_00128738	false	TCONS_00128738
TCONS_00080155	TCONS_00080155		false	TCONS_00080155
TCONS_00081927	TCONS_00081927		false	TCONS_00081927
TCONS_00085152	TCONS_00085152		false	TCONS_00085152
TCONS_00085439	TCONS_00085439		false	TCONS_00085439
TCONS_00088791	TCONS_00088791		false	TCONS_00088791
TCONS_00089514	TCONS_00089514		false	TCONS_00089514
TCONS_00092043	TCONS_00092043		false	TCONS_00092043
TCONS_00099736	TCONS_00099736		false	TCONS_00099736
TCONS_00100437	TCONS_00100437		false	TCONS_00100437
TCONS_00103796	TCONS_00103796		false	TCONS_00103796
TCONS_00103884	TCONS_00103884		false	TCONS_00103884
TCONS_00143796		TCONS_00143796	false	TCONS_00143796
TCONS_00111345		TCONS_00111345	false	TCONS_00111345
TCONS_00125269		TCONS_00125269	false	TCONS_00125269
TCONS_00126791		TCONS_00126791	false	TCONS_00126791
TCONS_00139062		TCONS_00139062	false	TCONS_00139062
TCONS_00110405	TCONS_00110405		false	TCONS_00110405
TCONS_00118892	TCONS_00118892		false	TCONS_00118892
TCONS_00119813		TCONS_00119813	false	TCONS_00119813
TCONS_00139409		TCONS_00139409	false	TCONS_00139409
TCONS_00145060		TCONS_00145060	false	TCONS_00145060
