# Supplementary material for: Evaluation of Muscle Long Non-Coding RNA Profile during Rearing and Finishing Phase of Bulls Subjected to Different Prenatal Nutritional Strategies
Source: Animals (Basel). 2024 Feb 18;14(4):652. doi: 10.3390/ani14040652 (PMC10886332; doi:10.3390/ani14040652)
Supplement: Supplementary file 1 [file animals-14-00652-s001.zip › Supplement Files/PCIT_PP_exclusivo_tcons_RIF_ambos_edge_table.csv]

INTERACAO	interaction	name	selected	shared interaction	shared name
-0.73766	interacts with	TCONS_00125024 (interacts with) TCONS_00132830	false	interacts with	TCONS_00125024 (interacts with) TCONS_00132830
0.66641	interacts with	TCONS_00122362 (interacts with) TCONS_00126574	false	interacts with	TCONS_00122362 (interacts with) TCONS_00126574
-0.64849	interacts with	TCONS_00119233 (interacts with) TCONS_00126574	false	interacts with	TCONS_00119233 (interacts with) TCONS_00126574
-0.72835	interacts with	TCONS_00117525 (interacts with) TCONS_00126574	false	interacts with	TCONS_00117525 (interacts with) TCONS_00126574
0.74958	interacts with	TCONS_00113159 (interacts with) TCONS_00122572	false	interacts with	TCONS_00113159 (interacts with) TCONS_00122572
-0.68726	interacts with	TCONS_00108061 (interacts with) TCONS_00125019	false	interacts with	TCONS_00108061 (interacts with) TCONS_00125019
0.72825	interacts with	TCONS_00108061 (interacts with) TCONS_00118957	false	interacts with	TCONS_00108061 (interacts with) TCONS_00118957
0.6432	interacts with	TCONS_00106901 (interacts with) TCONS_00125019	false	interacts with	TCONS_00106901 (interacts with) TCONS_00125019
-0.8041	interacts with	TCONS_00105775 (interacts with) TCONS_00132830	false	interacts with	TCONS_00105775 (interacts with) TCONS_00132830
0.79711	interacts with	TCONS_00103843 (interacts with) TCONS_00105083	false	interacts with	TCONS_00103843 (interacts with) TCONS_00105083
0.79158	interacts with	TCONS_00103725 (interacts with) TCONS_00132830	false	interacts with	TCONS_00103725 (interacts with) TCONS_00132830
0.73017	interacts with	TCONS_00102919 (interacts with) TCONS_00107245	false	interacts with	TCONS_00102919 (interacts with) TCONS_00107245
0.72612	interacts with	TCONS_00102919 (interacts with) TCONS_00105083	false	interacts with	TCONS_00102919 (interacts with) TCONS_00105083
0.79536	interacts with	TCONS_00101944 (interacts with) TCONS_00107245	false	interacts with	TCONS_00101944 (interacts with) TCONS_00107245
0.71648	interacts with	TCONS_00101871 (interacts with) TCONS_00107245	false	interacts with	TCONS_00101871 (interacts with) TCONS_00107245
0.67127	interacts with	TCONS_00101871 (interacts with) TCONS_00105083	false	interacts with	TCONS_00101871 (interacts with) TCONS_00105083
-0.76367	interacts with	TCONS_00100593 (interacts with) TCONS_00125019	false	interacts with	TCONS_00100593 (interacts with) TCONS_00125019
0.66795	interacts with	TCONS_00100593 (interacts with) TCONS_00105083	false	interacts with	TCONS_00100593 (interacts with) TCONS_00105083
-0.78166	interacts with	TCONS_00095762 (interacts with) TCONS_00122572	false	interacts with	TCONS_00095762 (interacts with) TCONS_00122572
-0.71891	interacts with	TCONS_00087424 (interacts with) TCONS_00125019	false	interacts with	TCONS_00087424 (interacts with) TCONS_00125019
0.65434	interacts with	TCONS_00082130 (interacts with) TCONS_00119425	false	interacts with	TCONS_00082130 (interacts with) TCONS_00119425
-0.75731	interacts with	TCONS_00081335 (interacts with) TCONS_00122572	false	interacts with	TCONS_00081335 (interacts with) TCONS_00122572
-0.81678	interacts with	TCONS_00080294 (interacts with) TCONS_00125019	false	interacts with	TCONS_00080294 (interacts with) TCONS_00125019
0.75197	interacts with	TCONS_00080294 (interacts with) TCONS_00107245	false	interacts with	TCONS_00080294 (interacts with) TCONS_00107245
-0.76292	interacts with	TCONS_00080157 (interacts with) TCONS_00132830	false	interacts with	TCONS_00080157 (interacts with) TCONS_00132830
0.70389	interacts with	TCONS_00080156 (interacts with) TCONS_00105083	false	interacts with	TCONS_00080156 (interacts with) TCONS_00105083
0.65321	interacts with	TCONS_00080155 (interacts with) TCONS_00105083	false	interacts with	TCONS_00080155 (interacts with) TCONS_00105083
-0.72709	interacts with	TCONS_00079843 (interacts with) TCONS_00118957	false	interacts with	TCONS_00079843 (interacts with) TCONS_00118957
0.61959	interacts with	TCONS_00079695 (interacts with) TCONS_00105083	false	interacts with	TCONS_00079695 (interacts with) TCONS_00105083
-0.67035	interacts with	TCONS_00077981 (interacts with) TCONS_00132830	false	interacts with	TCONS_00077981 (interacts with) TCONS_00132830
-0.86791	interacts with	TCONS_00075705 (interacts with) TCONS_00107245	false	interacts with	TCONS_00075705 (interacts with) TCONS_00107245
-0.65436	interacts with	TCONS_00080008 (interacts with) TCONS_00125019	false	interacts with	TCONS_00080008 (interacts with) TCONS_00125019
-0.70101	interacts with	TCONS_00069697 (interacts with) TCONS_00107245	false	interacts with	TCONS_00069697 (interacts with) TCONS_00107245
0.73317	interacts with	TCONS_00069276 (interacts with) TCONS_00132830	false	interacts with	TCONS_00069276 (interacts with) TCONS_00132830
-0.78444	interacts with	TCONS_00069276 (interacts with) TCONS_00125019	false	interacts with	TCONS_00069276 (interacts with) TCONS_00125019
0.82434	interacts with	TCONS_00069276 (interacts with) TCONS_00118957	false	interacts with	TCONS_00069276 (interacts with) TCONS_00118957
-0.9121	interacts with	TCONS_00068077 (interacts with) TCONS_00107245	false	interacts with	TCONS_00068077 (interacts with) TCONS_00107245
-0.69171	interacts with	TCONS_00068077 (interacts with) TCONS_00105083	false	interacts with	TCONS_00068077 (interacts with) TCONS_00105083
0.72173	interacts with	TCONS_00067626 (interacts with) TCONS_00118957	false	interacts with	TCONS_00067626 (interacts with) TCONS_00118957
0.62607	interacts with	TCONS_00067625 (interacts with) TCONS_00074879	false	interacts with	TCONS_00067625 (interacts with) TCONS_00074879
0.85805	interacts with	TCONS_00064139 (interacts with) TCONS_00107245	false	interacts with	TCONS_00064139 (interacts with) TCONS_00107245
0.87527	interacts with	TCONS_00062236 (interacts with) TCONS_00105083	false	interacts with	TCONS_00062236 (interacts with) TCONS_00105083
0.68687	interacts with	TCONS_00062236 (interacts with) TCONS_00074879	false	interacts with	TCONS_00062236 (interacts with) TCONS_00074879
0.90467	interacts with	TCONS_00061626 (interacts with) TCONS_00107245	false	interacts with	TCONS_00061626 (interacts with) TCONS_00107245
0.61472	interacts with	TCONS_00061507 (interacts with) TCONS_00107245	false	interacts with	TCONS_00061507 (interacts with) TCONS_00107245
0.70962	interacts with	TCONS_00061507 (interacts with) TCONS_00105083	false	interacts with	TCONS_00061507 (interacts with) TCONS_00105083
0.69701	interacts with	TCONS_00060493 (interacts with) TCONS_00132830	false	interacts with	TCONS_00060493 (interacts with) TCONS_00132830
0.67591	interacts with	TCONS_00060420 (interacts with) TCONS_00074879	false	interacts with	TCONS_00060420 (interacts with) TCONS_00074879
-0.73342	interacts with	TCONS_00059979 (interacts with) TCONS_00107245	false	interacts with	TCONS_00059979 (interacts with) TCONS_00107245
-0.72878	interacts with	TCONS_00059979 (interacts with) TCONS_00105083	false	interacts with	TCONS_00059979 (interacts with) TCONS_00105083
0.77279	interacts with	TCONS_00058910 (interacts with) TCONS_00074879	false	interacts with	TCONS_00058910 (interacts with) TCONS_00074879
0.70563	interacts with	TCONS_00058733 (interacts with) TCONS_00122572	false	interacts with	TCONS_00058733 (interacts with) TCONS_00122572
-0.66779	interacts with	TCONS_00058724 (interacts with) TCONS_00119425	false	interacts with	TCONS_00058724 (interacts with) TCONS_00119425
0.67812	interacts with	TCONS_00057757 (interacts with) TCONS_00107245	false	interacts with	TCONS_00057757 (interacts with) TCONS_00107245
0.63089	interacts with	TCONS_00057757 (interacts with) TCONS_00105083	false	interacts with	TCONS_00057757 (interacts with) TCONS_00105083
0.8162	interacts with	TCONS_00056608 (interacts with) TCONS_00107245	false	interacts with	TCONS_00056608 (interacts with) TCONS_00107245
0.78088	interacts with	TCONS_00055258 (interacts with) TCONS_00118957	false	interacts with	TCONS_00055258 (interacts with) TCONS_00118957
0.6232	interacts with	TCONS_00054772 (interacts with) TCONS_00107245	false	interacts with	TCONS_00054772 (interacts with) TCONS_00107245
0.79113	interacts with	TCONS_00054762 (interacts with) TCONS_00105083	false	interacts with	TCONS_00054762 (interacts with) TCONS_00105083
0.84505	interacts with	TCONS_00054762 (interacts with) TCONS_00074879	false	interacts with	TCONS_00054762 (interacts with) TCONS_00074879
0.74746	interacts with	TCONS_00054255 (interacts with) TCONS_00126574	false	interacts with	TCONS_00054255 (interacts with) TCONS_00126574
0.60793	interacts with	TCONS_00053837 (interacts with) TCONS_00118957	false	interacts with	TCONS_00053837 (interacts with) TCONS_00118957
0.66853	interacts with	TCONS_00053242 (interacts with) TCONS_00132830	false	interacts with	TCONS_00053242 (interacts with) TCONS_00132830
0.70865	interacts with	TCONS_00053242 (interacts with) TCONS_00118957	false	interacts with	TCONS_00053242 (interacts with) TCONS_00118957
0.72546	interacts with	TCONS_00050901 (interacts with) TCONS_00126574	false	interacts with	TCONS_00050901 (interacts with) TCONS_00126574
-0.7892	interacts with	TCONS_00049679 (interacts with) TCONS_00125019	false	interacts with	TCONS_00049679 (interacts with) TCONS_00125019
0.77814	interacts with	TCONS_00049679 (interacts with) TCONS_00118957	false	interacts with	TCONS_00049679 (interacts with) TCONS_00118957
0.83694	interacts with	TCONS_00049679 (interacts with) TCONS_00105083	false	interacts with	TCONS_00049679 (interacts with) TCONS_00105083
0.74542	interacts with	TCONS_00049679 (interacts with) TCONS_00074879	false	interacts with	TCONS_00049679 (interacts with) TCONS_00074879
0.83505	interacts with	TCONS_00049442 (interacts with) TCONS_00132830	false	interacts with	TCONS_00049442 (interacts with) TCONS_00132830
0.84094	interacts with	TCONS_00049442 (interacts with) TCONS_00118957	false	interacts with	TCONS_00049442 (interacts with) TCONS_00118957
0.77204	interacts with	TCONS_00049121 (interacts with) TCONS_00122572	false	interacts with	TCONS_00049121 (interacts with) TCONS_00122572
0.78795	interacts with	TCONS_00044201 (interacts with) TCONS_00107245	false	interacts with	TCONS_00044201 (interacts with) TCONS_00107245
0.6682	interacts with	TCONS_00044201 (interacts with) TCONS_00105083	false	interacts with	TCONS_00044201 (interacts with) TCONS_00105083
-0.74204	interacts with	TCONS_00043890 (interacts with) TCONS_00074879	false	interacts with	TCONS_00043890 (interacts with) TCONS_00074879
-0.66305	interacts with	TCONS_00042408 (interacts with) TCONS_00122572	false	interacts with	TCONS_00042408 (interacts with) TCONS_00122572
-0.77967	interacts with	TCONS_00041852 (interacts with) TCONS_00105083	false	interacts with	TCONS_00041852 (interacts with) TCONS_00105083
0.86748	interacts with	TCONS_00039151 (interacts with) TCONS_00107245	false	interacts with	TCONS_00039151 (interacts with) TCONS_00107245
0.74738	interacts with	TCONS_00039151 (interacts with) TCONS_00105083	false	interacts with	TCONS_00039151 (interacts with) TCONS_00105083
0.79961	interacts with	TCONS_00038571 (interacts with) TCONS_00107245	false	interacts with	TCONS_00038571 (interacts with) TCONS_00107245
0.81107	interacts with	TCONS_00038570 (interacts with) TCONS_00107245	false	interacts with	TCONS_00038570 (interacts with) TCONS_00107245
0.72732	interacts with	TCONS_00038570 (interacts with) TCONS_00105083	false	interacts with	TCONS_00038570 (interacts with) TCONS_00105083
-0.71647	interacts with	TCONS_00037462 (interacts with) TCONS_00132830	false	interacts with	TCONS_00037462 (interacts with) TCONS_00132830
0.80792	interacts with	TCONS_00033857 (interacts with) TCONS_00107245	false	interacts with	TCONS_00033857 (interacts with) TCONS_00107245
0.87801	interacts with	TCONS_00104220 (interacts with) TCONS_00105083	false	interacts with	TCONS_00104220 (interacts with) TCONS_00105083
0.66608	interacts with	TCONS_00100179 (interacts with) TCONS_00105083	false	interacts with	TCONS_00100179 (interacts with) TCONS_00105083
0.72438	interacts with	TCONS_00080705 (interacts with) TCONS_00107245	false	interacts with	TCONS_00080705 (interacts with) TCONS_00107245
0.6803	interacts with	TCONS_00063473 (interacts with) TCONS_00107245	false	interacts with	TCONS_00063473 (interacts with) TCONS_00107245
0.8501	interacts with	TCONS_00036048 (interacts with) TCONS_00107245	false	interacts with	TCONS_00036048 (interacts with) TCONS_00107245
-0.77185	interacts with	TCONS_00032446 (interacts with) TCONS_00125019	false	interacts with	TCONS_00032446 (interacts with) TCONS_00125019
0.67137	interacts with	TCONS_00032446 (interacts with) TCONS_00107245	false	interacts with	TCONS_00032446 (interacts with) TCONS_00107245
-0.73468	interacts with	TCONS_00029936 (interacts with) TCONS_00031013	false	interacts with	TCONS_00029936 (interacts with) TCONS_00031013
0.65739	interacts with	TCONS_00029933 (interacts with) TCONS_00107245	false	interacts with	TCONS_00029933 (interacts with) TCONS_00107245
-0.72801	interacts with	TCONS_00029933 (interacts with) TCONS_00031013	false	interacts with	TCONS_00029933 (interacts with) TCONS_00031013
0.67617	interacts with	TCONS_00027925 (interacts with) TCONS_00122572	false	interacts with	TCONS_00027925 (interacts with) TCONS_00122572
0.91491	interacts with	TCONS_00026478 (interacts with) TCONS_00107245	false	interacts with	TCONS_00026478 (interacts with) TCONS_00107245
-0.76359	interacts with	TCONS_00026478 (interacts with) TCONS_00031013	false	interacts with	TCONS_00026478 (interacts with) TCONS_00031013
-0.65828	interacts with	TCONS_00023496 (interacts with) TCONS_00050716	false	interacts with	TCONS_00023496 (interacts with) TCONS_00050716
-0.85913	interacts with	TCONS_00022335 (interacts with) TCONS_00105083	false	interacts with	TCONS_00022335 (interacts with) TCONS_00105083
0.76933	interacts with	TCONS_00017291 (interacts with) TCONS_00132830	false	interacts with	TCONS_00017291 (interacts with) TCONS_00132830
-0.75718	interacts with	TCONS_00015272 (interacts with) TCONS_00031013	false	interacts with	TCONS_00015272 (interacts with) TCONS_00031013
-0.68426	interacts with	TCONS_00014716 (interacts with) TCONS_00126574	false	interacts with	TCONS_00014716 (interacts with) TCONS_00126574
0.77946	interacts with	TCONS_00011616 (interacts with) TCONS_00031013	false	interacts with	TCONS_00011616 (interacts with) TCONS_00031013
0.82391	interacts with	TCONS_00010486 (interacts with) TCONS_00122572	false	interacts with	TCONS_00010486 (interacts with) TCONS_00122572
-0.68123	interacts with	TCONS_00010486 (interacts with) TCONS_00050716	false	interacts with	TCONS_00010486 (interacts with) TCONS_00050716
0.79023	interacts with	TCONS_00009356 (interacts with) TCONS_00107245	false	interacts with	TCONS_00009356 (interacts with) TCONS_00107245
0.92451	interacts with	TCONS_00009356 (interacts with) TCONS_00105083	false	interacts with	TCONS_00009356 (interacts with) TCONS_00105083
0.73254	interacts with	TCONS_00009356 (interacts with) TCONS_00074879	false	interacts with	TCONS_00009356 (interacts with) TCONS_00074879
-0.71668	interacts with	TCONS_00009242 (interacts with) TCONS_00125019	false	interacts with	TCONS_00009242 (interacts with) TCONS_00125019
-0.64798	interacts with	TCONS_00009242 (interacts with) TCONS_00031013	false	interacts with	TCONS_00009242 (interacts with) TCONS_00031013
-0.71092	interacts with	TCONS_00065956 (interacts with) TCONS_00119425	false	interacts with	TCONS_00065956 (interacts with) TCONS_00119425
0.69194	interacts with	TCONS_00060406 (interacts with) TCONS_00119425	false	interacts with	TCONS_00060406 (interacts with) TCONS_00119425
0.78889	interacts with	TCONS_00044786 (interacts with) TCONS_00126574	false	interacts with	TCONS_00044786 (interacts with) TCONS_00126574
0.60326	interacts with	TCONS_00042454 (interacts with) TCONS_00119425	false	interacts with	TCONS_00042454 (interacts with) TCONS_00119425
0.73856	interacts with	TCONS_00040129 (interacts with) TCONS_00107245	false	interacts with	TCONS_00040129 (interacts with) TCONS_00107245
0.66822	interacts with	TCONS_00040129 (interacts with) TCONS_00050716	false	interacts with	TCONS_00040129 (interacts with) TCONS_00050716
0.63342	interacts with	TCONS_00035639 (interacts with) TCONS_00119425	false	interacts with	TCONS_00035639 (interacts with) TCONS_00119425
0.83684	interacts with	TCONS_00021686 (interacts with) TCONS_00119425	false	interacts with	TCONS_00021686 (interacts with) TCONS_00119425
0.67271	interacts with	TCONS_00017335 (interacts with) TCONS_00119425	false	interacts with	TCONS_00017335 (interacts with) TCONS_00119425
0.8041	interacts with	TCONS_00017335 (interacts with) TCONS_00050716	false	interacts with	TCONS_00017335 (interacts with) TCONS_00050716
-0.7766	interacts with	TCONS_00009461 (interacts with) TCONS_00107245	false	interacts with	TCONS_00009461 (interacts with) TCONS_00107245
0.67	interacts with	TCONS_00008116 (interacts with) TCONS_00125019	false	interacts with	TCONS_00008116 (interacts with) TCONS_00125019
-0.63873	interacts with	TCONS_00008030 (interacts with) TCONS_00126574	false	interacts with	TCONS_00008030 (interacts with) TCONS_00126574
-0.89063	interacts with	TCONS_00007392 (interacts with) TCONS_00031013	false	interacts with	TCONS_00007392 (interacts with) TCONS_00031013
0.68604	interacts with	TCONS_00007368 (interacts with) TCONS_00107245	false	interacts with	TCONS_00007368 (interacts with) TCONS_00107245
0.80968	interacts with	TCONS_00007368 (interacts with) TCONS_00008937	false	interacts with	TCONS_00007368 (interacts with) TCONS_00008937
-0.68706	interacts with	TCONS_00007185 (interacts with) TCONS_00031013	false	interacts with	TCONS_00007185 (interacts with) TCONS_00031013
-0.70941	interacts with	TCONS_00006387 (interacts with) TCONS_00125019	false	interacts with	TCONS_00006387 (interacts with) TCONS_00125019
0.66039	interacts with	TCONS_00006387 (interacts with) TCONS_00105083	false	interacts with	TCONS_00006387 (interacts with) TCONS_00105083
-0.85906	interacts with	TCONS_00006387 (interacts with) TCONS_00031013	false	interacts with	TCONS_00006387 (interacts with) TCONS_00031013
0.73401	interacts with	TCONS_00005499 (interacts with) TCONS_00105083	false	interacts with	TCONS_00005499 (interacts with) TCONS_00105083
-0.73258	interacts with	TCONS_00005347 (interacts with) TCONS_00050716	false	interacts with	TCONS_00005347 (interacts with) TCONS_00050716
-0.74403	interacts with	TCONS_00005207 (interacts with) TCONS_00107245	false	interacts with	TCONS_00005207 (interacts with) TCONS_00107245
0.73111	interacts with	TCONS_00005207 (interacts with) TCONS_00031013	false	interacts with	TCONS_00005207 (interacts with) TCONS_00031013
0.70072	interacts with	TCONS_00004361 (interacts with) TCONS_00107245	false	interacts with	TCONS_00004361 (interacts with) TCONS_00107245
-0.74678	interacts with	TCONS_00003729 (interacts with) TCONS_00119425	false	interacts with	TCONS_00003729 (interacts with) TCONS_00119425
0.70195	interacts with	TCONS_00003244 (interacts with) TCONS_00105083	false	interacts with	TCONS_00003244 (interacts with) TCONS_00105083
-0.71166	interacts with	TCONS_00002809 (interacts with) TCONS_00008937	false	interacts with	TCONS_00002809 (interacts with) TCONS_00008937
0.75619	interacts with	TCONS_00002489 (interacts with) TCONS_00122572	false	interacts with	TCONS_00002489 (interacts with) TCONS_00122572
-0.68744	interacts with	TCONS_00002094 (interacts with) TCONS_00126574	false	interacts with	TCONS_00002094 (interacts with) TCONS_00126574
-0.83495	interacts with	TCONS_00002094 (interacts with) TCONS_00119425	false	interacts with	TCONS_00002094 (interacts with) TCONS_00119425
-0.63227	interacts with	TCONS_00002094 (interacts with) TCONS_00008937	false	interacts with	TCONS_00002094 (interacts with) TCONS_00008937
0.76945	interacts with	TCONS_00001995 (interacts with) TCONS_00132830	false	interacts with	TCONS_00001995 (interacts with) TCONS_00132830
0.74099	interacts with	TCONS_00001995 (interacts with) TCONS_00118957	false	interacts with	TCONS_00001995 (interacts with) TCONS_00118957
0.78626	interacts with	TCONS_00001821 (interacts with) TCONS_00107245	false	interacts with	TCONS_00001821 (interacts with) TCONS_00107245
0.6732	interacts with	TCONS_00001821 (interacts with) TCONS_00105083	false	interacts with	TCONS_00001821 (interacts with) TCONS_00105083
-0.81143	interacts with	TCONS_00001096 (interacts with) TCONS_00050716	false	interacts with	TCONS_00001096 (interacts with) TCONS_00050716
-0.80057	interacts with	TCONS_00000214 (interacts with) TCONS_00050716	false	interacts with	TCONS_00000214 (interacts with) TCONS_00050716
0.86607	interacts with	CACNG4 (interacts with) TCONS_00105083	false	interacts with	CACNG4 (interacts with) TCONS_00105083
0.76813	interacts with	CACNG4 (interacts with) TCONS_00074879	false	interacts with	CACNG4 (interacts with) TCONS_00074879
-0.88199	interacts with	RAC1 (interacts with) TCONS_00107245	false	interacts with	RAC1 (interacts with) TCONS_00107245
-0.73027	interacts with	RAC1 (interacts with) TCONS_00105083	false	interacts with	RAC1 (interacts with) TCONS_00105083
-0.72957	interacts with	GNAS (interacts with) TCONS_00105083	false	interacts with	GNAS (interacts with) TCONS_00105083
0.73262	interacts with	HYAL3 (interacts with) TCONS_00132830	false	interacts with	HYAL3 (interacts with) TCONS_00132830
0.60879	interacts with	ADIPOQ (interacts with) TCONS_00132830	false	interacts with	ADIPOQ (interacts with) TCONS_00132830
0.7762	interacts with	FGF10 (interacts with) TCONS_00031013	false	interacts with	FGF10 (interacts with) TCONS_00031013
-0.85487	interacts with	ARID5B (interacts with) TCONS_00107245	false	interacts with	ARID5B (interacts with) TCONS_00107245
0.69086	interacts with	CXCL9 (interacts with) TCONS_00105083	false	interacts with	CXCL9 (interacts with) TCONS_00105083
0.72381	interacts with	RUNX3 (interacts with) TCONS_00107245	false	interacts with	RUNX3 (interacts with) TCONS_00107245
-0.81228	interacts with	MAML1 (interacts with) TCONS_00107245	false	interacts with	MAML1 (interacts with) TCONS_00107245
-0.83829	interacts with	MAML1 (interacts with) TCONS_00105083	false	interacts with	MAML1 (interacts with) TCONS_00105083
0.78701	interacts with	MAML1 (interacts with) TCONS_00031013	false	interacts with	MAML1 (interacts with) TCONS_00031013
-0.7186	interacts with	FAM172A (interacts with) TCONS_00122572	false	interacts with	FAM172A (interacts with) TCONS_00122572
0.70755	interacts with	FAM172A (interacts with) TCONS_00050716	false	interacts with	FAM172A (interacts with) TCONS_00050716
-0.78543	interacts with	CAV2 (interacts with) TCONS_00107245	false	interacts with	CAV2 (interacts with) TCONS_00107245
0.80614	interacts with	MYMX (interacts with) TCONS_00118957	false	interacts with	MYMX (interacts with) TCONS_00118957
0.93008	interacts with	ENSBTAG00000049190 (interacts with) TCONS_00050716	false	interacts with	ENSBTAG00000049190 (interacts with) TCONS_00050716
0.72525	interacts with	ENSBTAG00000049190 (interacts with) TCONS_00008937	false	interacts with	ENSBTAG00000049190 (interacts with) TCONS_00008937
0.74236	interacts with	SIX4 (interacts with) TCONS_00119425	false	interacts with	SIX4 (interacts with) TCONS_00119425
-0.76969	interacts with	INHBB (interacts with) TCONS_00107245	false	interacts with	INHBB (interacts with) TCONS_00107245
-0.63842	interacts with	INHBB (interacts with) TCONS_00105083	false	interacts with	INHBB (interacts with) TCONS_00105083
-0.71232	interacts with	FGF9 (interacts with) TCONS_00105083	false	interacts with	FGF9 (interacts with) TCONS_00105083
-0.91863	interacts with	CD81 (interacts with) TCONS_00107245	false	interacts with	CD81 (interacts with) TCONS_00107245
0.76645	interacts with	CD81 (interacts with) TCONS_00031013	false	interacts with	CD81 (interacts with) TCONS_00031013
-0.80862	interacts with	TNNI1 (interacts with) TCONS_00105083	false	interacts with	TNNI1 (interacts with) TCONS_00105083
-0.84088	interacts with	TNNI1 (interacts with) TCONS_00074879	false	interacts with	TNNI1 (interacts with) TCONS_00074879
0.78405	interacts with	NME2 (interacts with) TCONS_00122572	false	interacts with	NME2 (interacts with) TCONS_00122572
-0.89831	interacts with	NME2 (interacts with) TCONS_00050716	false	interacts with	NME2 (interacts with) TCONS_00050716
0.6324	interacts with	ENSBTAG00000046838 (interacts with) TCONS_00008937	false	interacts with	ENSBTAG00000046838 (interacts with) TCONS_00008937
0.76914	interacts with	WAS (interacts with) TCONS_00105083	false	interacts with	WAS (interacts with) TCONS_00105083
-0.77846	interacts with	ENSBTAG00000046335 (interacts with) TCONS_00107245	false	interacts with	ENSBTAG00000046335 (interacts with) TCONS_00107245
-0.74046	interacts with	VGLL2 (interacts with) TCONS_00122572	false	interacts with	VGLL2 (interacts with) TCONS_00122572
-0.66536	interacts with	POPDC3 (interacts with) TCONS_00132830	false	interacts with	POPDC3 (interacts with) TCONS_00132830
-0.74938	interacts with	TNNT2 (interacts with) TCONS_00125019	false	interacts with	TNNT2 (interacts with) TCONS_00125019
-0.81909	interacts with	TNNC1 (interacts with) TCONS_00074879	false	interacts with	TNNC1 (interacts with) TCONS_00074879
-0.81257	interacts with	TTC9 (interacts with) TCONS_00107245	false	interacts with	TTC9 (interacts with) TCONS_00107245
-0.73443	interacts with	TTC9 (interacts with) TCONS_00105083	false	interacts with	TTC9 (interacts with) TCONS_00105083
0.73037	interacts with	NTN5 (interacts with) TCONS_00050716	false	interacts with	NTN5 (interacts with) TCONS_00050716
0.65236	interacts with	NTN5 (interacts with) TCONS_00008937	false	interacts with	NTN5 (interacts with) TCONS_00008937
-0.90433	interacts with	NOG (interacts with) TCONS_00107245	false	interacts with	NOG (interacts with) TCONS_00107245
-0.6774	interacts with	HOXB4 (interacts with) TCONS_00105083	false	interacts with	HOXB4 (interacts with) TCONS_00105083
0.69105	interacts with	YAP1 (interacts with) TCONS_00126574	false	interacts with	YAP1 (interacts with) TCONS_00126574
-0.8331	interacts with	ADGRG1 (interacts with) TCONS_00107245	false	interacts with	ADGRG1 (interacts with) TCONS_00107245
-0.65395	interacts with	ADGRG1 (interacts with) TCONS_00074879	false	interacts with	ADGRG1 (interacts with) TCONS_00074879
-0.76825	interacts with	WIPF2 (interacts with) TCONS_00107245	false	interacts with	WIPF2 (interacts with) TCONS_00107245
0.85722	interacts with	DSEL (interacts with) TCONS_00107245	false	interacts with	DSEL (interacts with) TCONS_00107245
0.70505	interacts with	DSEL (interacts with) TCONS_00105083	false	interacts with	DSEL (interacts with) TCONS_00105083
-0.77603	interacts with	MYOCD (interacts with) TCONS_00107245	false	interacts with	MYOCD (interacts with) TCONS_00107245
0.89061	interacts with	ARRB2 (interacts with) TCONS_00107245	false	interacts with	ARRB2 (interacts with) TCONS_00107245
0.80461	interacts with	ARRB2 (interacts with) TCONS_00105083	false	interacts with	ARRB2 (interacts with) TCONS_00105083
0.74771	interacts with	SIMC1 (interacts with) TCONS_00031013	false	interacts with	SIMC1 (interacts with) TCONS_00031013
0.81516	interacts with	CDH3 (interacts with) TCONS_00107245	false	interacts with	CDH3 (interacts with) TCONS_00107245
-0.79054	interacts with	TPM3 (interacts with) TCONS_00074879	false	interacts with	TPM3 (interacts with) TCONS_00074879
-0.87489	interacts with	IER3IP1 (interacts with) TCONS_00008937	false	interacts with	IER3IP1 (interacts with) TCONS_00008937
0.74317	interacts with	ADRA1A (interacts with) TCONS_00125019	false	interacts with	ADRA1A (interacts with) TCONS_00125019
-0.72304	interacts with	ADRA1A (interacts with) TCONS_00107245	false	interacts with	ADRA1A (interacts with) TCONS_00107245
0.66329	interacts with	ADRA1A (interacts with) TCONS_00031013	false	interacts with	ADRA1A (interacts with) TCONS_00031013
-0.72168	interacts with	NMRK2 (interacts with) TCONS_00122572	false	interacts with	NMRK2 (interacts with) TCONS_00122572
0.75484	interacts with	DDIT3 (interacts with) TCONS_00132830	false	interacts with	DDIT3 (interacts with) TCONS_00132830
-0.76915	interacts with	DDIT3 (interacts with) TCONS_00125019	false	interacts with	DDIT3 (interacts with) TCONS_00125019
0.8765	interacts with	DDIT3 (interacts with) TCONS_00118957	false	interacts with	DDIT3 (interacts with) TCONS_00118957
-0.64641	interacts with	SELENOM (interacts with) TCONS_00125019	false	interacts with	SELENOM (interacts with) TCONS_00125019
0.88284	interacts with	MEGF8 (interacts with) TCONS_00107245	false	interacts with	MEGF8 (interacts with) TCONS_00107245
0.79309	interacts with	XRCC2 (interacts with) TCONS_00107245	false	interacts with	XRCC2 (interacts with) TCONS_00107245
-0.69676	interacts with	APPL2 (interacts with) TCONS_00107245	false	interacts with	APPL2 (interacts with) TCONS_00107245
0.72871	interacts with	APPL2 (interacts with) TCONS_00031013	false	interacts with	APPL2 (interacts with) TCONS_00031013
-0.79504	interacts with	KPTN (interacts with) TCONS_00107245	false	interacts with	KPTN (interacts with) TCONS_00107245
-0.78119	interacts with	KPTN (interacts with) TCONS_00105083	false	interacts with	KPTN (interacts with) TCONS_00105083
0.67626	interacts with	RADIL (interacts with) TCONS_00122572	false	interacts with	RADIL (interacts with) TCONS_00122572
-0.65852	interacts with	RPL38 (interacts with) TCONS_00119425	false	interacts with	RPL38 (interacts with) TCONS_00119425
0.77677	interacts with	SFRP1 (interacts with) TCONS_00074879	false	interacts with	SFRP1 (interacts with) TCONS_00074879
0.76945	interacts with	B3GAT1 (interacts with) TCONS_00050716	false	interacts with	B3GAT1 (interacts with) TCONS_00050716
-0.76334	interacts with	SVIL (interacts with) TCONS_00122572	false	interacts with	SVIL (interacts with) TCONS_00122572
-0.77106	interacts with	NFIB (interacts with) TCONS_00031013	false	interacts with	NFIB (interacts with) TCONS_00031013
0.79978	interacts with	MYF5 (interacts with) TCONS_00050716	false	interacts with	MYF5 (interacts with) TCONS_00050716
0.6757	interacts with	SYNC (interacts with) TCONS_00122572	false	interacts with	SYNC (interacts with) TCONS_00122572
0.72329	interacts with	MYL12B (interacts with) TCONS_00031013	false	interacts with	MYL12B (interacts with) TCONS_00031013
0.86844	interacts with	SYNE2 (interacts with) TCONS_00107245	false	interacts with	SYNE2 (interacts with) TCONS_00107245
-0.77258	interacts with	NOTCH4 (interacts with) TCONS_00107245	false	interacts with	NOTCH4 (interacts with) TCONS_00107245
-0.67533	interacts with	NOTCH4 (interacts with) TCONS_00105083	false	interacts with	NOTCH4 (interacts with) TCONS_00105083
-0.76086	interacts with	COL4A2 (interacts with) TCONS_00107245	false	interacts with	COL4A2 (interacts with) TCONS_00107245
-0.81524	interacts with	FMN2 (interacts with) TCONS_00107245	false	interacts with	FMN2 (interacts with) TCONS_00107245
-0.77809	interacts with	DHRS3 (interacts with) TCONS_00107245	false	interacts with	DHRS3 (interacts with) TCONS_00107245
0.63136	interacts with	SEMA3D (interacts with) TCONS_00105083	false	interacts with	SEMA3D (interacts with) TCONS_00105083
0.74876	interacts with	PTCH2 (interacts with) TCONS_00107245	false	interacts with	PTCH2 (interacts with) TCONS_00107245
-0.64186	interacts with	BCL2L11 (interacts with) TCONS_00050716	false	interacts with	BCL2L11 (interacts with) TCONS_00050716
-0.77562	interacts with	ATOH8 (interacts with) TCONS_00107245	false	interacts with	ATOH8 (interacts with) TCONS_00107245
-0.76978	interacts with	FOSL2 (interacts with) TCONS_00107245	false	interacts with	FOSL2 (interacts with) TCONS_00107245
0.79182	interacts with	PTPRC (interacts with) TCONS_00107245	false	interacts with	PTPRC (interacts with) TCONS_00107245
-0.75262	interacts with	PTPRC (interacts with) TCONS_00031013	false	interacts with	PTPRC (interacts with) TCONS_00031013
0.631	interacts with	RAC3 (interacts with) TCONS_00050716	false	interacts with	RAC3 (interacts with) TCONS_00050716
0.72265	interacts with	RAC3 (interacts with) TCONS_00008937	false	interacts with	RAC3 (interacts with) TCONS_00008937
0.7589	interacts with	LAMB2 (interacts with) TCONS_00105083	false	interacts with	LAMB2 (interacts with) TCONS_00105083
-0.88681	interacts with	EMD (interacts with) TCONS_00107245	false	interacts with	EMD (interacts with) TCONS_00107245
0.78356	interacts with	EMD (interacts with) TCONS_00031013	false	interacts with	EMD (interacts with) TCONS_00031013
0.66464	interacts with	CMKLR1 (interacts with) TCONS_00132830	false	interacts with	CMKLR1 (interacts with) TCONS_00132830
0.74233	interacts with	CAVIN4 (interacts with) TCONS_00107245	false	interacts with	CAVIN4 (interacts with) TCONS_00107245
0.71512	interacts with	CAVIN4 (interacts with) TCONS_00105083	false	interacts with	CAVIN4 (interacts with) TCONS_00105083
-0.67209	interacts with	NID2 (interacts with) TCONS_00119425	false	interacts with	NID2 (interacts with) TCONS_00119425
0.78039	interacts with	SEMA4C (interacts with) TCONS_00105083	false	interacts with	SEMA4C (interacts with) TCONS_00105083
0.77837	interacts with	VCL (interacts with) TCONS_00031013	false	interacts with	VCL (interacts with) TCONS_00031013
-0.71137	interacts with	CHD7 (interacts with) TCONS_00107245	false	interacts with	CHD7 (interacts with) TCONS_00107245
0.60245	interacts with	CHD7 (interacts with) TCONS_00031013	false	interacts with	CHD7 (interacts with) TCONS_00031013
-0.72537	interacts with	ENPP1 (interacts with) TCONS_00107245	false	interacts with	ENPP1 (interacts with) TCONS_00107245
-0.79618	interacts with	ENPP1 (interacts with) TCONS_00008937	false	interacts with	ENPP1 (interacts with) TCONS_00008937
0.78391	interacts with	SCO1 (interacts with) TCONS_00126574	false	interacts with	SCO1 (interacts with) TCONS_00126574
-0.81286	interacts with	BRAF (interacts with) TCONS_00107245	false	interacts with	BRAF (interacts with) TCONS_00107245
-0.72137	interacts with	BRAF (interacts with) TCONS_00105083	false	interacts with	BRAF (interacts with) TCONS_00105083
-0.6881	interacts with	TBX3 (interacts with) TCONS_00107245	false	interacts with	TBX3 (interacts with) TCONS_00107245
-0.75388	interacts with	PDGFB (interacts with) TCONS_00107245	false	interacts with	PDGFB (interacts with) TCONS_00107245
0.59804	interacts with	GAS2 (interacts with) TCONS_00118957	false	interacts with	GAS2 (interacts with) TCONS_00118957
0.67043	interacts with	FHOD3 (interacts with) TCONS_00008937	false	interacts with	FHOD3 (interacts with) TCONS_00008937
-0.94114	interacts with	STAT3 (interacts with) TCONS_00107245	false	interacts with	STAT3 (interacts with) TCONS_00107245
0.62911	interacts with	COL3A1 (interacts with) TCONS_00105083	false	interacts with	COL3A1 (interacts with) TCONS_00105083
0.71586	interacts with	CRTAP (interacts with) TCONS_00074879	false	interacts with	CRTAP (interacts with) TCONS_00074879
-0.90454	interacts with	MAFF (interacts with) TCONS_00107245	false	interacts with	MAFF (interacts with) TCONS_00107245
-0.76132	interacts with	MAFF (interacts with) TCONS_00105083	false	interacts with	MAFF (interacts with) TCONS_00105083
0.84867	interacts with	HOXB3 (interacts with) TCONS_00107245	false	interacts with	HOXB3 (interacts with) TCONS_00107245
-0.63443	interacts with	HOXB3 (interacts with) TCONS_00031013	false	interacts with	HOXB3 (interacts with) TCONS_00031013
-0.65275	interacts with	GTF3C5 (interacts with) TCONS_00132830	false	interacts with	GTF3C5 (interacts with) TCONS_00132830
0.67668	interacts with	GTF3C5 (interacts with) TCONS_00107245	false	interacts with	GTF3C5 (interacts with) TCONS_00107245
0.74488	interacts with	COL4A3 (interacts with) TCONS_00132830	false	interacts with	COL4A3 (interacts with) TCONS_00132830
0.80137	interacts with	COL4A3 (interacts with) TCONS_00074879	false	interacts with	COL4A3 (interacts with) TCONS_00074879
-0.85317	interacts with	VWA1 (interacts with) TCONS_00125019	false	interacts with	VWA1 (interacts with) TCONS_00125019
0.76992	interacts with	SEMA4B (interacts with) TCONS_00107245	false	interacts with	SEMA4B (interacts with) TCONS_00107245
-0.83744	interacts with	EHD2 (interacts with) TCONS_00107245	false	interacts with	EHD2 (interacts with) TCONS_00107245
-0.75785	interacts with	EHD2 (interacts with) TCONS_00105083	false	interacts with	EHD2 (interacts with) TCONS_00105083
0.74668	interacts with	PSTPIP1 (interacts with) TCONS_00107245	false	interacts with	PSTPIP1 (interacts with) TCONS_00107245
0.79396	interacts with	PSTPIP1 (interacts with) TCONS_00105083	false	interacts with	PSTPIP1 (interacts with) TCONS_00105083
0.74998	interacts with	USF3 (interacts with) TCONS_00050716	false	interacts with	USF3 (interacts with) TCONS_00050716
0.70799	interacts with	PIK3CG (interacts with) TCONS_00107245	false	interacts with	PIK3CG (interacts with) TCONS_00107245
-0.70136	interacts with	PIK3CG (interacts with) TCONS_00031013	false	interacts with	PIK3CG (interacts with) TCONS_00031013
-0.8064	interacts with	GSK3A (interacts with) TCONS_00107245	false	interacts with	GSK3A (interacts with) TCONS_00107245
-0.6609	interacts with	GSK3A (interacts with) TCONS_00105083	false	interacts with	GSK3A (interacts with) TCONS_00105083
-0.63422	interacts with	HIVEP3 (interacts with) TCONS_00031013	false	interacts with	HIVEP3 (interacts with) TCONS_00031013
0.86839	interacts with	MEF2C (interacts with) TCONS_00008937	false	interacts with	MEF2C (interacts with) TCONS_00008937
0.7134	interacts with	LTB (interacts with) TCONS_00107245	false	interacts with	LTB (interacts with) TCONS_00107245
0.73793	interacts with	LTB (interacts with) TCONS_00105083	false	interacts with	LTB (interacts with) TCONS_00105083
0.66989	interacts with	BARX2 (interacts with) TCONS_00105083	false	interacts with	BARX2 (interacts with) TCONS_00105083
-0.9031	interacts with	TIMP3 (interacts with) TCONS_00107245	false	interacts with	TIMP3 (interacts with) TCONS_00107245
-0.7093	interacts with	BCR (interacts with) TCONS_00107245	false	interacts with	BCR (interacts with) TCONS_00107245
0.72218	interacts with	AIF1 (interacts with) TCONS_00107245	false	interacts with	AIF1 (interacts with) TCONS_00107245
-0.78667	interacts with	AIF1 (interacts with) TCONS_00031013	false	interacts with	AIF1 (interacts with) TCONS_00031013
0.78752	interacts with	SEMA6A (interacts with) TCONS_00119425	false	interacts with	SEMA6A (interacts with) TCONS_00119425
0.72372	interacts with	SEMA6A (interacts with) TCONS_00008937	false	interacts with	SEMA6A (interacts with) TCONS_00008937
0.79072	interacts with	FERMT1 (interacts with) TCONS_00119425	false	interacts with	FERMT1 (interacts with) TCONS_00119425
-0.75046	interacts with	ITPR1 (interacts with) TCONS_00107245	false	interacts with	ITPR1 (interacts with) TCONS_00107245
-0.80528	interacts with	ITPR1 (interacts with) TCONS_00105083	false	interacts with	ITPR1 (interacts with) TCONS_00105083
0.74571	interacts with	ALOX5 (interacts with) TCONS_00105083	false	interacts with	ALOX5 (interacts with) TCONS_00105083
0.8679	interacts with	PTPN6 (interacts with) TCONS_00107245	false	interacts with	PTPN6 (interacts with) TCONS_00107245
-0.65735	interacts with	PTPN6 (interacts with) TCONS_00031013	false	interacts with	PTPN6 (interacts with) TCONS_00031013
0.82765	interacts with	WNT5A (interacts with) TCONS_00107245	false	interacts with	WNT5A (interacts with) TCONS_00107245
0.77834	interacts with	F2R (interacts with) TCONS_00132830	false	interacts with	F2R (interacts with) TCONS_00132830
-0.74133	interacts with	TEK (interacts with) TCONS_00107245	false	interacts with	TEK (interacts with) TCONS_00107245
-0.81515	interacts with	TEK (interacts with) TCONS_00105083	false	interacts with	TEK (interacts with) TCONS_00105083
0.71958	interacts with	TEK (interacts with) TCONS_00031013	false	interacts with	TEK (interacts with) TCONS_00031013
0.80954	interacts with	ENSBTAG00000020147 (interacts with) TCONS_00008937	false	interacts with	ENSBTAG00000020147 (interacts with) TCONS_00008937
-0.7473	interacts with	FREM1 (interacts with) TCONS_00031013	false	interacts with	FREM1 (interacts with) TCONS_00031013
-0.70434	interacts with	ZBTB7A (interacts with) TCONS_00107245	false	interacts with	ZBTB7A (interacts with) TCONS_00107245
-0.78396	interacts with	TXNIP (interacts with) TCONS_00107245	false	interacts with	TXNIP (interacts with) TCONS_00107245
0.7528	interacts with	TXNIP (interacts with) TCONS_00031013	false	interacts with	TXNIP (interacts with) TCONS_00031013
-0.70455	interacts with	GAS6 (interacts with) TCONS_00008937	false	interacts with	GAS6 (interacts with) TCONS_00008937
-0.61319	interacts with	BECN1 (interacts with) TCONS_00126574	false	interacts with	BECN1 (interacts with) TCONS_00126574
-0.62142	interacts with	BECN1 (interacts with) TCONS_00118957	false	interacts with	BECN1 (interacts with) TCONS_00118957
-0.67875	interacts with	TASOR (interacts with) TCONS_00125019	false	interacts with	TASOR (interacts with) TCONS_00125019
0.67363	interacts with	TASOR (interacts with) TCONS_00107245	false	interacts with	TASOR (interacts with) TCONS_00107245
0.7425	interacts with	TASOR (interacts with) TCONS_00074879	false	interacts with	TASOR (interacts with) TCONS_00074879
0.73238	interacts with	CLIP3 (interacts with) TCONS_00105083	false	interacts with	CLIP3 (interacts with) TCONS_00105083
-0.76065	interacts with	EGFLAM (interacts with) TCONS_00031013	false	interacts with	EGFLAM (interacts with) TCONS_00031013
-0.72289	interacts with	TAPT1 (interacts with) TCONS_00105083	false	interacts with	TAPT1 (interacts with) TCONS_00105083
-0.80665	interacts with	TAPT1 (interacts with) TCONS_00074879	false	interacts with	TAPT1 (interacts with) TCONS_00074879
-0.7304	interacts with	SLC39A13 (interacts with) TCONS_00107245	false	interacts with	SLC39A13 (interacts with) TCONS_00107245
0.66051	interacts with	SLC39A13 (interacts with) TCONS_00031013	false	interacts with	SLC39A13 (interacts with) TCONS_00031013
-0.74443	interacts with	BCL2 (interacts with) TCONS_00105083	false	interacts with	BCL2 (interacts with) TCONS_00105083
0.73208	interacts with	ABCC9 (interacts with) TCONS_00107245	false	interacts with	ABCC9 (interacts with) TCONS_00107245
-0.75635	interacts with	ABCC9 (interacts with) TCONS_00031013	false	interacts with	ABCC9 (interacts with) TCONS_00031013
-0.71496	interacts with	ITGA2 (interacts with) TCONS_00125019	false	interacts with	ITGA2 (interacts with) TCONS_00125019
0.70066	interacts with	ITGA2 (interacts with) TCONS_00118957	false	interacts with	ITGA2 (interacts with) TCONS_00118957
-0.89156	interacts with	BMP6 (interacts with) TCONS_00107245	false	interacts with	BMP6 (interacts with) TCONS_00107245
-0.75396	interacts with	SLC39A14 (interacts with) TCONS_00107245	false	interacts with	SLC39A14 (interacts with) TCONS_00107245
-0.7992	interacts with	SLC39A14 (interacts with) TCONS_00105083	false	interacts with	SLC39A14 (interacts with) TCONS_00105083
0.76644	interacts with	SLC39A14 (interacts with) TCONS_00031013	false	interacts with	SLC39A14 (interacts with) TCONS_00031013
0.65356	interacts with	LRRC10 (interacts with) TCONS_00125019	false	interacts with	LRRC10 (interacts with) TCONS_00125019
0.82165	interacts with	MYBPHL (interacts with) TCONS_00107245	false	interacts with	MYBPHL (interacts with) TCONS_00107245
-0.62204	interacts with	SEMA5B (interacts with) TCONS_00132830	false	interacts with	SEMA5B (interacts with) TCONS_00132830
-0.75586	interacts with	LOXL3 (interacts with) TCONS_00125019	false	interacts with	LOXL3 (interacts with) TCONS_00125019
0.73188	interacts with	LOXL3 (interacts with) TCONS_00107245	false	interacts with	LOXL3 (interacts with) TCONS_00107245
-0.67958	interacts with	SCN1A (interacts with) TCONS_00125019	false	interacts with	SCN1A (interacts with) TCONS_00125019
0.85087	interacts with	SCN1A (interacts with) TCONS_00074879	false	interacts with	SCN1A (interacts with) TCONS_00074879
-0.72538	interacts with	IL6R (interacts with) TCONS_00107245	false	interacts with	IL6R (interacts with) TCONS_00107245
-0.68361	interacts with	ALDH6A1 (interacts with) TCONS_00122572	false	interacts with	ALDH6A1 (interacts with) TCONS_00122572
-0.69036	interacts with	NUMA1 (interacts with) TCONS_00132830	false	interacts with	NUMA1 (interacts with) TCONS_00132830
0.63676	interacts with	NAV2 (interacts with) TCONS_00105083	false	interacts with	NAV2 (interacts with) TCONS_00105083
-0.6888	interacts with	DDX5 (interacts with) TCONS_00050716	false	interacts with	DDX5 (interacts with) TCONS_00050716
-0.70825	interacts with	WASF2 (interacts with) TCONS_00119425	false	interacts with	WASF2 (interacts with) TCONS_00119425
0.70851	interacts with	ABRA (interacts with) TCONS_00132830	false	interacts with	ABRA (interacts with) TCONS_00132830
-0.63572	interacts with	SEMA3F (interacts with) TCONS_00107245	false	interacts with	SEMA3F (interacts with) TCONS_00107245
0.77702	interacts with	SLC38A10 (interacts with) TCONS_00107245	false	interacts with	SLC38A10 (interacts with) TCONS_00107245
0.72722	interacts with	SLC38A10 (interacts with) TCONS_00105083	false	interacts with	SLC38A10 (interacts with) TCONS_00105083
-0.7779	interacts with	TRIM54 (interacts with) TCONS_00107245	false	interacts with	TRIM54 (interacts with) TCONS_00107245
-0.73487	interacts with	TRIM54 (interacts with) TCONS_00105083	false	interacts with	TRIM54 (interacts with) TCONS_00105083
-0.79521	interacts with	ACTN1 (interacts with) TCONS_00107245	false	interacts with	ACTN1 (interacts with) TCONS_00107245
-0.77168	interacts with	RIPOR2 (interacts with) TCONS_00031013	false	interacts with	RIPOR2 (interacts with) TCONS_00031013
0.6417	interacts with	TBX18 (interacts with) TCONS_00008937	false	interacts with	TBX18 (interacts with) TCONS_00008937
0.61396	interacts with	ZNF689 (interacts with) TCONS_00008937	false	interacts with	ZNF689 (interacts with) TCONS_00008937
0.76494	interacts with	NR2F2 (interacts with) TCONS_00031013	false	interacts with	NR2F2 (interacts with) TCONS_00031013
0.8476	interacts with	PTGES3 (interacts with) TCONS_00031013	false	interacts with	PTGES3 (interacts with) TCONS_00031013
0.91128	interacts with	GNA12 (interacts with) TCONS_00107245	false	interacts with	GNA12 (interacts with) TCONS_00107245
0.87561	interacts with	GNA12 (interacts with) TCONS_00105083	false	interacts with	GNA12 (interacts with) TCONS_00105083
-0.77103	interacts with	CAV1 (interacts with) TCONS_00107245	false	interacts with	CAV1 (interacts with) TCONS_00107245
-0.7423	interacts with	HDAC4 (interacts with) TCONS_00107245	false	interacts with	HDAC4 (interacts with) TCONS_00107245
0.6556	interacts with	XIRP2 (interacts with) TCONS_00132830	false	interacts with	XIRP2 (interacts with) TCONS_00132830
0.58803	interacts with	ATRNL1 (interacts with) TCONS_00118957	false	interacts with	ATRNL1 (interacts with) TCONS_00118957
-0.71035	interacts with	AKT1 (interacts with) TCONS_00031013	false	interacts with	AKT1 (interacts with) TCONS_00031013
-0.78256	interacts with	LMNA (interacts with) TCONS_00107245	false	interacts with	LMNA (interacts with) TCONS_00107245
-0.74452	interacts with	KITLG (interacts with) TCONS_00105083	false	interacts with	KITLG (interacts with) TCONS_00105083
-0.68187	interacts with	KITLG (interacts with) TCONS_00074879	false	interacts with	KITLG (interacts with) TCONS_00074879
-0.938	interacts with	PPARD (interacts with) TCONS_00107245	false	interacts with	PPARD (interacts with) TCONS_00107245
0.80979	interacts with	PAXIP1 (interacts with) TCONS_00107245	false	interacts with	PAXIP1 (interacts with) TCONS_00107245
-0.82563	interacts with	KBTBD13 (interacts with) TCONS_00031013	false	interacts with	KBTBD13 (interacts with) TCONS_00031013
-0.81761	interacts with	ADAM9 (interacts with) TCONS_00074879	false	interacts with	ADAM9 (interacts with) TCONS_00074879
0.79526	interacts with	RELL2 (interacts with) TCONS_00107245	false	interacts with	RELL2 (interacts with) TCONS_00107245
0.70694	interacts with	RELL2 (interacts with) TCONS_00105083	false	interacts with	RELL2 (interacts with) TCONS_00105083
-0.78572	interacts with	UBB (interacts with) TCONS_00107245	false	interacts with	UBB (interacts with) TCONS_00107245
0.65975	interacts with	PDLIM3 (interacts with) TCONS_00031013	false	interacts with	PDLIM3 (interacts with) TCONS_00031013
0.72655	interacts with	CTSS (interacts with) TCONS_00105083	false	interacts with	CTSS (interacts with) TCONS_00105083
-0.72065	interacts with	LY6E (interacts with) TCONS_00126574	false	interacts with	LY6E (interacts with) TCONS_00126574
-0.61904	interacts with	LSR (interacts with) TCONS_00126574	false	interacts with	LSR (interacts with) TCONS_00126574
-0.79742	interacts with	LSR (interacts with) TCONS_00008937	false	interacts with	LSR (interacts with) TCONS_00008937
0.71509	interacts with	FREM2 (interacts with) TCONS_00105083	false	interacts with	FREM2 (interacts with) TCONS_00105083
-0.7844	interacts with	PPARGC1A (interacts with) TCONS_00107245	false	interacts with	PPARGC1A (interacts with) TCONS_00107245
-0.62698	interacts with	NLN (interacts with) TCONS_00031013	false	interacts with	NLN (interacts with) TCONS_00031013
-0.64186	interacts with	MYO6 (interacts with) TCONS_00105083	false	interacts with	MYO6 (interacts with) TCONS_00105083
-0.63328	interacts with	EFNA5 (interacts with) TCONS_00125019	false	interacts with	EFNA5 (interacts with) TCONS_00125019
0.72482	interacts with	EFNA5 (interacts with) TCONS_00074879	false	interacts with	EFNA5 (interacts with) TCONS_00074879
-0.75506	interacts with	NOM1 (interacts with) TCONS_00107245	false	interacts with	NOM1 (interacts with) TCONS_00107245
-0.75143	interacts with	NOM1 (interacts with) TCONS_00105083	false	interacts with	NOM1 (interacts with) TCONS_00105083
0.72615	interacts with	NOM1 (interacts with) TCONS_00031013	false	interacts with	NOM1 (interacts with) TCONS_00031013
0.82235	interacts with	METTL8 (interacts with) TCONS_00126574	false	interacts with	METTL8 (interacts with) TCONS_00126574
0.70695	interacts with	MMP25 (interacts with) TCONS_00105083	false	interacts with	MMP25 (interacts with) TCONS_00105083
-0.64168	interacts with	TEAD2 (interacts with) TCONS_00132830	false	interacts with	TEAD2 (interacts with) TCONS_00132830
-0.67734	interacts with	COTL1 (interacts with) TCONS_00031013	false	interacts with	COTL1 (interacts with) TCONS_00031013
-0.64637	interacts with	XRCC1 (interacts with) TCONS_00031013	false	interacts with	XRCC1 (interacts with) TCONS_00031013
-0.68561	interacts with	AMOT (interacts with) TCONS_00132830	false	interacts with	AMOT (interacts with) TCONS_00132830
-0.82053	interacts with	WIPF3 (interacts with) TCONS_00107245	false	interacts with	WIPF3 (interacts with) TCONS_00107245
-0.79377	interacts with	WIPF3 (interacts with) TCONS_00105083	false	interacts with	WIPF3 (interacts with) TCONS_00105083
-0.71175	interacts with	WIPF3 (interacts with) TCONS_00074879	false	interacts with	WIPF3 (interacts with) TCONS_00074879
-0.85949	interacts with	EP300 (interacts with) TCONS_00105083	false	interacts with	EP300 (interacts with) TCONS_00105083
0.80706	interacts with	EP300 (interacts with) TCONS_00031013	false	interacts with	EP300 (interacts with) TCONS_00031013
-0.71834	interacts with	PHLDB1 (interacts with) TCONS_00107245	false	interacts with	PHLDB1 (interacts with) TCONS_00107245
-0.87911	interacts with	FLII (interacts with) TCONS_00107245	false	interacts with	FLII (interacts with) TCONS_00107245
-0.75406	interacts with	CSRP1 (interacts with) TCONS_00107245	false	interacts with	CSRP1 (interacts with) TCONS_00107245
-0.70525	interacts with	CSRP1 (interacts with) TCONS_00050716	false	interacts with	CSRP1 (interacts with) TCONS_00050716
-0.69436	interacts with	GAA (interacts with) TCONS_00105083	false	interacts with	GAA (interacts with) TCONS_00105083
-0.84912	interacts with	GAA (interacts with) TCONS_00074879	false	interacts with	GAA (interacts with) TCONS_00074879
-0.74107	interacts with	ITGB1 (interacts with) TCONS_00107245	false	interacts with	ITGB1 (interacts with) TCONS_00107245
-0.71771	interacts with	RORA (interacts with) TCONS_00105083	false	interacts with	RORA (interacts with) TCONS_00105083
0.84949	interacts with	PML (interacts with) TCONS_00107245	false	interacts with	PML (interacts with) TCONS_00107245
-0.5698	interacts with	MRC2 (interacts with) TCONS_00125019	false	interacts with	MRC2 (interacts with) TCONS_00125019
-0.96314	interacts with	SDF4 (interacts with) TCONS_00107245	false	interacts with	SDF4 (interacts with) TCONS_00107245
-0.70575	interacts with	SDF4 (interacts with) TCONS_00105083	false	interacts with	SDF4 (interacts with) TCONS_00105083
-0.67947	interacts with	BPNT2 (interacts with) TCONS_00107245	false	interacts with	BPNT2 (interacts with) TCONS_00107245
-0.80368	interacts with	BPNT2 (interacts with) TCONS_00105083	false	interacts with	BPNT2 (interacts with) TCONS_00105083
-0.65072	interacts with	SAP30 (interacts with) TCONS_00105083	false	interacts with	SAP30 (interacts with) TCONS_00105083
0.7461	interacts with	APC2 (interacts with) TCONS_00107245	false	interacts with	APC2 (interacts with) TCONS_00107245
-0.73181	interacts with	CFDP1 (interacts with) TCONS_00118957	false	interacts with	CFDP1 (interacts with) TCONS_00118957
-0.63384	interacts with	PDLIM4 (interacts with) TCONS_00050716	false	interacts with	PDLIM4 (interacts with) TCONS_00050716
-0.75384	interacts with	ZNF750 (interacts with) TCONS_00132830	false	interacts with	ZNF750 (interacts with) TCONS_00132830
0.75063	interacts with	SFRP4 (interacts with) TCONS_00074879	false	interacts with	SFRP4 (interacts with) TCONS_00074879
-0.67266	interacts with	CNTFR (interacts with) TCONS_00050716	false	interacts with	CNTFR (interacts with) TCONS_00050716
-0.88526	interacts with	CNTFR (interacts with) TCONS_00008937	false	interacts with	CNTFR (interacts with) TCONS_00008937
0.79333	interacts with	TCOF1 (interacts with) TCONS_00125019	false	interacts with	TCOF1 (interacts with) TCONS_00125019
0.63612	interacts with	SMPX (interacts with) TCONS_00105083	false	interacts with	SMPX (interacts with) TCONS_00105083
0.68678	interacts with	SMPX (interacts with) TCONS_00074879	false	interacts with	SMPX (interacts with) TCONS_00074879
-0.86405	interacts with	SDC4 (interacts with) TCONS_00107245	false	interacts with	SDC4 (interacts with) TCONS_00107245
0.94696	interacts with	LATS1 (interacts with) TCONS_00119425	false	interacts with	LATS1 (interacts with) TCONS_00119425
0.83779	interacts with	LATS1 (interacts with) TCONS_00008937	false	interacts with	LATS1 (interacts with) TCONS_00008937
-0.82229	interacts with	LEP (interacts with) TCONS_00107245	false	interacts with	LEP (interacts with) TCONS_00107245
-0.67188	interacts with	MEX3C (interacts with) TCONS_00050716	false	interacts with	MEX3C (interacts with) TCONS_00050716
-0.73168	interacts with	MYLK3 (interacts with) TCONS_00107245	false	interacts with	MYLK3 (interacts with) TCONS_00107245
-0.76642	interacts with	MYLK3 (interacts with) TCONS_00074879	false	interacts with	MYLK3 (interacts with) TCONS_00074879
0.9039	interacts with	ANXA6 (interacts with) TCONS_00107245	false	interacts with	ANXA6 (interacts with) TCONS_00107245
0.8532	interacts with	ANXA6 (interacts with) TCONS_00105083	false	interacts with	ANXA6 (interacts with) TCONS_00105083
-0.81517	interacts with	CHSY3 (interacts with) TCONS_00105083	false	interacts with	CHSY3 (interacts with) TCONS_00105083
0.77265	interacts with	ACTA2 (interacts with) TCONS_00125019	false	interacts with	ACTA2 (interacts with) TCONS_00125019
-0.67956	interacts with	SORL1 (interacts with) TCONS_00031013	false	interacts with	SORL1 (interacts with) TCONS_00031013
0.78161	interacts with	SGCB (interacts with) TCONS_00050716	false	interacts with	SGCB (interacts with) TCONS_00050716
0.735	interacts with	SGCB (interacts with) TCONS_00008937	false	interacts with	SGCB (interacts with) TCONS_00008937
0.83622	interacts with	COL4A5 (interacts with) TCONS_00107245	false	interacts with	COL4A5 (interacts with) TCONS_00107245
0.85399	interacts with	PDGFA (interacts with) TCONS_00107245	false	interacts with	PDGFA (interacts with) TCONS_00107245
0.72075	interacts with	TRIP4 (interacts with) TCONS_00107245	false	interacts with	TRIP4 (interacts with) TCONS_00107245
0.77041	interacts with	API5 (interacts with) TCONS_00031013	false	interacts with	API5 (interacts with) TCONS_00031013
0.71207	interacts with	CHPF2 (interacts with) TCONS_00118957	false	interacts with	CHPF2 (interacts with) TCONS_00118957
0.70678	interacts with	CCNT2 (interacts with) TCONS_00107245	false	interacts with	CCNT2 (interacts with) TCONS_00107245
-0.62361	interacts with	PTGS2 (interacts with) TCONS_00126574	false	interacts with	PTGS2 (interacts with) TCONS_00126574
0.84879	interacts with	SIRT1 (interacts with) TCONS_00031013	false	interacts with	SIRT1 (interacts with) TCONS_00031013
-0.74008	interacts with	BID (interacts with) TCONS_00050716	false	interacts with	BID (interacts with) TCONS_00050716
0.71063	interacts with	TXNRD1 (interacts with) TCONS_00119425	false	interacts with	TXNRD1 (interacts with) TCONS_00119425
0.6984	interacts with	TXNRD1 (interacts with) TCONS_00008937	false	interacts with	TXNRD1 (interacts with) TCONS_00008937
-0.83971	interacts with	RELA (interacts with) TCONS_00107245	false	interacts with	RELA (interacts with) TCONS_00107245
0.79799	interacts with	COL4A6 (interacts with) TCONS_00107245	false	interacts with	COL4A6 (interacts with) TCONS_00107245
-0.60115	interacts with	MEGF9 (interacts with) TCONS_00105083	false	interacts with	MEGF9 (interacts with) TCONS_00105083
0.79608	interacts with	EDNRA (interacts with) TCONS_00107245	false	interacts with	EDNRA (interacts with) TCONS_00107245
-0.84315	interacts with	BAG3 (interacts with) TCONS_00107245	false	interacts with	BAG3 (interacts with) TCONS_00107245
-0.77369	interacts with	BAG3 (interacts with) TCONS_00105083	false	interacts with	BAG3 (interacts with) TCONS_00105083
0.71598	interacts with	WDR1 (interacts with) TCONS_00107245	false	interacts with	WDR1 (interacts with) TCONS_00107245
0.69522	interacts with	WDR1 (interacts with) TCONS_00105083	false	interacts with	WDR1 (interacts with) TCONS_00105083
0.73846	interacts with	ACVR1B (interacts with) TCONS_00050716	false	interacts with	ACVR1B (interacts with) TCONS_00050716
-0.65634	interacts with	ACVR1B (interacts with) TCONS_00031013	false	interacts with	ACVR1B (interacts with) TCONS_00031013
0.84068	interacts with	ACVR1B (interacts with) TCONS_00008937	false	interacts with	ACVR1B (interacts with) TCONS_00008937
0.88094	interacts with	SIX5 (interacts with) TCONS_00107245	false	interacts with	SIX5 (interacts with) TCONS_00107245
0.75651	interacts with	SMO (interacts with) TCONS_00107245	false	interacts with	SMO (interacts with) TCONS_00107245
-0.63494	interacts with	MAD2L2 (interacts with) TCONS_00119425	false	interacts with	MAD2L2 (interacts with) TCONS_00119425
-0.79982	interacts with	MAD2L2 (interacts with) TCONS_00008937	false	interacts with	MAD2L2 (interacts with) TCONS_00008937
0.8315	interacts with	HDAC6 (interacts with) TCONS_00107245	false	interacts with	HDAC6 (interacts with) TCONS_00107245
0.68625	interacts with	MYMK (interacts with) TCONS_00118957	false	interacts with	MYMK (interacts with) TCONS_00118957
-0.82879	interacts with	MED1 (interacts with) TCONS_00107245	false	interacts with	MED1 (interacts with) TCONS_00107245
-0.71733	interacts with	MED1 (interacts with) TCONS_00105083	false	interacts with	MED1 (interacts with) TCONS_00105083
0.84365	interacts with	MED1 (interacts with) TCONS_00031013	false	interacts with	MED1 (interacts with) TCONS_00031013
0.89079	interacts with	OSR2 (interacts with) TCONS_00031013	false	interacts with	OSR2 (interacts with) TCONS_00031013
0.77216	interacts with	STK17B (interacts with) TCONS_00107245	false	interacts with	STK17B (interacts with) TCONS_00107245
-0.64365	interacts with	STK17B (interacts with) TCONS_00031013	false	interacts with	STK17B (interacts with) TCONS_00031013
-0.75619	interacts with	AGRN (interacts with) TCONS_00031013	false	interacts with	AGRN (interacts with) TCONS_00031013
-0.76697	interacts with	SNX19 (interacts with) TCONS_00107245	false	interacts with	SNX19 (interacts with) TCONS_00107245
-0.70545	interacts with	MMP15 (interacts with) TCONS_00118957	false	interacts with	MMP15 (interacts with) TCONS_00118957
0.93474	interacts with	GDPD2 (interacts with) TCONS_00107245	false	interacts with	GDPD2 (interacts with) TCONS_00107245
0.76685	interacts with	GDPD2 (interacts with) TCONS_00105083	false	interacts with	GDPD2 (interacts with) TCONS_00105083
0.71442	interacts with	GDPD2 (interacts with) TCONS_00074879	false	interacts with	GDPD2 (interacts with) TCONS_00074879
-0.72502	interacts with	LPL (interacts with) TCONS_00126574	false	interacts with	LPL (interacts with) TCONS_00126574
-0.80052	interacts with	COL4A1 (interacts with) TCONS_00107245	false	interacts with	COL4A1 (interacts with) TCONS_00107245
-0.69567	interacts with	COL6A6 (interacts with) TCONS_00031013	false	interacts with	COL6A6 (interacts with) TCONS_00031013
0.71211	interacts with	EBI3 (interacts with) TCONS_00119425	false	interacts with	EBI3 (interacts with) TCONS_00119425
0.7782	interacts with	EBI3 (interacts with) TCONS_00008937	false	interacts with	EBI3 (interacts with) TCONS_00008937
0.71563	interacts with	CUL7 (interacts with) TCONS_00107245	false	interacts with	CUL7 (interacts with) TCONS_00107245
-0.69282	interacts with	CUL7 (interacts with) TCONS_00031013	false	interacts with	CUL7 (interacts with) TCONS_00031013
0.76194	interacts with	SCO2 (interacts with) TCONS_00107245	false	interacts with	SCO2 (interacts with) TCONS_00107245
0.68469	interacts with	SMAD3 (interacts with) TCONS_00008937	false	interacts with	SMAD3 (interacts with) TCONS_00008937
-0.61347	interacts with	RARA (interacts with) TCONS_00125019	false	interacts with	RARA (interacts with) TCONS_00125019
-0.6807	interacts with	CTSB (interacts with) TCONS_00008937	false	interacts with	CTSB (interacts with) TCONS_00008937
-0.74522	interacts with	MTMR12 (interacts with) TCONS_00125019	false	interacts with	MTMR12 (interacts with) TCONS_00125019
-0.71467	interacts with	CYP26B1 (interacts with) TCONS_00031013	false	interacts with	CYP26B1 (interacts with) TCONS_00031013
-0.68678	interacts with	ATP6AP1 (interacts with) TCONS_00050716	false	interacts with	ATP6AP1 (interacts with) TCONS_00050716
0.78713	interacts with	IRX3 (interacts with) TCONS_00118957	false	interacts with	IRX3 (interacts with) TCONS_00118957
0.70363	interacts with	TGFB3 (interacts with) TCONS_00126574	false	interacts with	TGFB3 (interacts with) TCONS_00126574
0.66285	interacts with	NRP2 (interacts with) TCONS_00008937	false	interacts with	NRP2 (interacts with) TCONS_00008937
-0.86414	interacts with	HSPB1 (interacts with) TCONS_00107245	false	interacts with	HSPB1 (interacts with) TCONS_00107245
-0.71712	interacts with	HSPB1 (interacts with) TCONS_00105083	false	interacts with	HSPB1 (interacts with) TCONS_00105083
0.80611	interacts with	HSPB1 (interacts with) TCONS_00031013	false	interacts with	HSPB1 (interacts with) TCONS_00031013
0.68739	interacts with	MYH3 (interacts with) TCONS_00105083	false	interacts with	MYH3 (interacts with) TCONS_00105083
0.74496	interacts with	MYH3 (interacts with) TCONS_00074879	false	interacts with	MYH3 (interacts with) TCONS_00074879
0.60105	interacts with	TLL2 (interacts with) TCONS_00050716	false	interacts with	TLL2 (interacts with) TCONS_00050716
0.83165	interacts with	ANKRD1 (interacts with) TCONS_00132830	false	interacts with	ANKRD1 (interacts with) TCONS_00132830
-0.70868	interacts with	SOS1 (interacts with) TCONS_00105083	false	interacts with	SOS1 (interacts with) TCONS_00105083
0.63268	interacts with	RARB (interacts with) TCONS_00125019	false	interacts with	RARB (interacts with) TCONS_00125019
-0.71955	interacts with	RARB (interacts with) TCONS_00105083	false	interacts with	RARB (interacts with) TCONS_00105083
-0.70213	interacts with	RARB (interacts with) TCONS_00074879	false	interacts with	RARB (interacts with) TCONS_00074879
0.73308	interacts with	CASQ2 (interacts with) TCONS_00105083	false	interacts with	CASQ2 (interacts with) TCONS_00105083
-0.93347	interacts with	ENSBTAG00000011437 (interacts with) TCONS_00107245	false	interacts with	ENSBTAG00000011437 (interacts with) TCONS_00107245
0.63352	interacts with	CHRND (interacts with) TCONS_00107245	false	interacts with	CHRND (interacts with) TCONS_00107245
0.72478	interacts with	CHRND (interacts with) TCONS_00105083	false	interacts with	CHRND (interacts with) TCONS_00105083
0.70023	interacts with	NOC3L (interacts with) TCONS_00125019	false	interacts with	NOC3L (interacts with) TCONS_00125019
-0.6602	interacts with	NOC3L (interacts with) TCONS_00105083	false	interacts with	NOC3L (interacts with) TCONS_00105083
0.75717	interacts with	NOC3L (interacts with) TCONS_00031013	false	interacts with	NOC3L (interacts with) TCONS_00031013
-0.73509	interacts with	ZBTB16 (interacts with) TCONS_00107245	false	interacts with	ZBTB16 (interacts with) TCONS_00107245
-0.71091	interacts with	ZBTB16 (interacts with) TCONS_00105083	false	interacts with	ZBTB16 (interacts with) TCONS_00105083
-0.68399	interacts with	CITED2 (interacts with) TCONS_00105083	false	interacts with	CITED2 (interacts with) TCONS_00105083
0.74959	interacts with	IGF1 (interacts with) TCONS_00107245	false	interacts with	IGF1 (interacts with) TCONS_00107245
-0.69437	interacts with	KCNN2 (interacts with) TCONS_00105083	false	interacts with	KCNN2 (interacts with) TCONS_00105083
0.79988	interacts with	RAC2 (interacts with) TCONS_00107245	false	interacts with	RAC2 (interacts with) TCONS_00107245
0.79712	interacts with	RAC2 (interacts with) TCONS_00105083	false	interacts with	RAC2 (interacts with) TCONS_00105083
-0.83109	interacts with	RAC2 (interacts with) TCONS_00031013	false	interacts with	RAC2 (interacts with) TCONS_00031013
-0.7852	interacts with	VSIR (interacts with) TCONS_00031013	false	interacts with	VSIR (interacts with) TCONS_00031013
-0.83457	interacts with	WNT11 (interacts with) TCONS_00107245	false	interacts with	WNT11 (interacts with) TCONS_00107245
-0.68376	interacts with	SSBP3 (interacts with) TCONS_00008937	false	interacts with	SSBP3 (interacts with) TCONS_00008937
0.68232	interacts with	DDR1 (interacts with) TCONS_00126574	false	interacts with	DDR1 (interacts with) TCONS_00126574
-0.87694	interacts with	ADAM15 (interacts with) TCONS_00107245	false	interacts with	ADAM15 (interacts with) TCONS_00107245
0.84546	interacts with	ADAM15 (interacts with) TCONS_00031013	false	interacts with	ADAM15 (interacts with) TCONS_00031013
0.54119	interacts with	DPYSL3 (interacts with) TCONS_00118957	false	interacts with	DPYSL3 (interacts with) TCONS_00118957
0.78116	interacts with	CACNA1C (interacts with) TCONS_00107245	false	interacts with	CACNA1C (interacts with) TCONS_00107245
0.59886	interacts with	MIGA2 (interacts with) TCONS_00119425	false	interacts with	MIGA2 (interacts with) TCONS_00119425
-0.72266	interacts with	MEF2A (interacts with) TCONS_00107245	false	interacts with	MEF2A (interacts with) TCONS_00107245
-0.81721	interacts with	CHST11 (interacts with) TCONS_00118957	false	interacts with	CHST11 (interacts with) TCONS_00118957
-0.71554	interacts with	EZR (interacts with) TCONS_00119425	false	interacts with	EZR (interacts with) TCONS_00119425
-0.7795	interacts with	EZR (interacts with) TCONS_00107245	false	interacts with	EZR (interacts with) TCONS_00107245
-0.70341	interacts with	EZR (interacts with) TCONS_00008937	false	interacts with	EZR (interacts with) TCONS_00008937
-0.73752	interacts with	MAPK1 (interacts with) TCONS_00107245	false	interacts with	MAPK1 (interacts with) TCONS_00107245
0.78691	interacts with	PAK1 (interacts with) TCONS_00107245	false	interacts with	PAK1 (interacts with) TCONS_00107245
0.78056	interacts with	SUCO (interacts with) TCONS_00132830	false	interacts with	SUCO (interacts with) TCONS_00132830
-0.75779	interacts with	SLITRK5 (interacts with) TCONS_00119425	false	interacts with	SLITRK5 (interacts with) TCONS_00119425
-0.73385	interacts with	COL15A1 (interacts with) TCONS_00125019	false	interacts with	COL15A1 (interacts with) TCONS_00125019
-0.72268	interacts with	COL15A1 (interacts with) TCONS_00031013	false	interacts with	COL15A1 (interacts with) TCONS_00031013
0.69369	interacts with	EPHA4 (interacts with) TCONS_00008937	false	interacts with	EPHA4 (interacts with) TCONS_00008937
-0.76984	interacts with	CACNA1D (interacts with) TCONS_00132830	false	interacts with	CACNA1D (interacts with) TCONS_00132830
-0.67686	interacts with	SGPL1 (interacts with) TCONS_00119425	false	interacts with	SGPL1 (interacts with) TCONS_00119425
-0.71987	interacts with	CCN1 (interacts with) TCONS_00107245	false	interacts with	CCN1 (interacts with) TCONS_00107245
-0.71222	interacts with	MYH7 (interacts with) TCONS_00074879	false	interacts with	MYH7 (interacts with) TCONS_00074879
0.79448	interacts with	MYH8 (interacts with) TCONS_00105083	false	interacts with	MYH8 (interacts with) TCONS_00105083
-0.64491	interacts with	YBX3 (interacts with) TCONS_00008937	false	interacts with	YBX3 (interacts with) TCONS_00008937
-0.71667	interacts with	SMPD3 (interacts with) TCONS_00031013	false	interacts with	SMPD3 (interacts with) TCONS_00031013
-0.76754	interacts with	TMEM120B (interacts with) TCONS_00107245	false	interacts with	TMEM120B (interacts with) TCONS_00107245
-0.86091	interacts with	TMEM120B (interacts with) TCONS_00105083	false	interacts with	TMEM120B (interacts with) TCONS_00105083
-0.84062	interacts with	TMEM120B (interacts with) TCONS_00074879	false	interacts with	TMEM120B (interacts with) TCONS_00074879
-0.71079	interacts with	ANGPTL8 (interacts with) TCONS_00105083	false	interacts with	ANGPTL8 (interacts with) TCONS_00105083
0.75913	interacts with	EHBP1L1 (interacts with) TCONS_00074879	false	interacts with	EHBP1L1 (interacts with) TCONS_00074879
-0.79662	interacts with	CLIC4 (interacts with) TCONS_00107245	false	interacts with	CLIC4 (interacts with) TCONS_00107245
-0.70952	interacts with	ZFAND5 (interacts with) TCONS_00105083	false	interacts with	ZFAND5 (interacts with) TCONS_00105083
-0.89331	interacts with	RER1 (interacts with) TCONS_00107245	false	interacts with	RER1 (interacts with) TCONS_00107245
0.72193	interacts with	RER1 (interacts with) TCONS_00031013	false	interacts with	RER1 (interacts with) TCONS_00031013
-0.77556	interacts with	PIK3CA (interacts with) TCONS_00105083	false	interacts with	PIK3CA (interacts with) TCONS_00105083
0.84741	interacts with	SLC2A4 (interacts with) TCONS_00107245	false	interacts with	SLC2A4 (interacts with) TCONS_00107245
-0.75099	interacts with	SLC2A4 (interacts with) TCONS_00031013	false	interacts with	SLC2A4 (interacts with) TCONS_00031013
0.63467	interacts with	TRAM2 (interacts with) TCONS_00118957	false	interacts with	TRAM2 (interacts with) TCONS_00118957
0.76336	interacts with	RNASEL (interacts with) TCONS_00107245	false	interacts with	RNASEL (interacts with) TCONS_00107245
0.68091	interacts with	ITGB6 (interacts with) TCONS_00105083	false	interacts with	ITGB6 (interacts with) TCONS_00105083
-0.71265	interacts with	ITGB6 (interacts with) TCONS_00031013	false	interacts with	ITGB6 (interacts with) TCONS_00031013
0.64602	interacts with	MAP3K5 (interacts with) TCONS_00105083	false	interacts with	MAP3K5 (interacts with) TCONS_00105083
0.75363	interacts with	PITX2 (interacts with) TCONS_00107245	false	interacts with	PITX2 (interacts with) TCONS_00107245
0.66331	interacts with	PITX2 (interacts with) TCONS_00008937	false	interacts with	PITX2 (interacts with) TCONS_00008937
0.7919	interacts with	MMP19 (interacts with) TCONS_00107245	false	interacts with	MMP19 (interacts with) TCONS_00107245
-0.75429	interacts with	ENG (interacts with) TCONS_00107245	false	interacts with	ENG (interacts with) TCONS_00107245
0.64737	interacts with	ENG (interacts with) TCONS_00031013	false	interacts with	ENG (interacts with) TCONS_00031013
-0.67387	interacts with	ALPL (interacts with) TCONS_00008937	false	interacts with	ALPL (interacts with) TCONS_00008937
0.68206	interacts with	AMER1 (interacts with) TCONS_00008937	false	interacts with	AMER1 (interacts with) TCONS_00008937
-0.78923	interacts with	SPOCK2 (interacts with) TCONS_00107245	false	interacts with	SPOCK2 (interacts with) TCONS_00107245
0.6883	interacts with	SPOCK2 (interacts with) TCONS_00031013	false	interacts with	SPOCK2 (interacts with) TCONS_00031013
0.64176	interacts with	MRTFB (interacts with) TCONS_00119425	false	interacts with	MRTFB (interacts with) TCONS_00119425
0.6674	interacts with	MRTFB (interacts with) TCONS_00050716	false	interacts with	MRTFB (interacts with) TCONS_00050716
-0.69352	interacts with	CCBE1 (interacts with) TCONS_00031013	false	interacts with	CCBE1 (interacts with) TCONS_00031013
-0.74172	interacts with	CORO1A (interacts with) TCONS_00031013	false	interacts with	CORO1A (interacts with) TCONS_00031013
-0.81801	interacts with	PRKAR1A (interacts with) TCONS_00107245	false	interacts with	PRKAR1A (interacts with) TCONS_00107245
-0.77182	interacts with	PRKAR1A (interacts with) TCONS_00105083	false	interacts with	PRKAR1A (interacts with) TCONS_00105083
-0.66068	interacts with	TRAF3IP2 (interacts with) TCONS_00050716	false	interacts with	TRAF3IP2 (interacts with) TCONS_00050716
0.70474	interacts with	CLN8 (interacts with) TCONS_00050716	false	interacts with	CLN8 (interacts with) TCONS_00050716
0.75661	interacts with	RCC2 (interacts with) TCONS_00031013	false	interacts with	RCC2 (interacts with) TCONS_00031013
-0.86267	interacts with	ZFP36 (interacts with) TCONS_00107245	false	interacts with	ZFP36 (interacts with) TCONS_00107245
0.78306	interacts with	ZFP36 (interacts with) TCONS_00031013	false	interacts with	ZFP36 (interacts with) TCONS_00031013
0.65589	interacts with	MEIS1 (interacts with) TCONS_00008937	false	interacts with	MEIS1 (interacts with) TCONS_00008937
-0.73327	interacts with	SMRP1 (interacts with) TCONS_00132830	false	interacts with	SMRP1 (interacts with) TCONS_00132830
-0.66212	interacts with	KCNJ2 (interacts with) TCONS_00132830	false	interacts with	KCNJ2 (interacts with) TCONS_00132830
0.80977	interacts with	DAB2IP (interacts with) TCONS_00050716	false	interacts with	DAB2IP (interacts with) TCONS_00050716
-0.69456	interacts with	MBTPS2 (interacts with) TCONS_00122572	false	interacts with	MBTPS2 (interacts with) TCONS_00122572
0.67381	interacts with	WNT2 (interacts with) TCONS_00126574	false	interacts with	WNT2 (interacts with) TCONS_00126574
-0.73667	interacts with	CELSR1 (interacts with) TCONS_00132830	false	interacts with	CELSR1 (interacts with) TCONS_00132830
0.78772	interacts with	FLCN (interacts with) TCONS_00031013	false	interacts with	FLCN (interacts with) TCONS_00031013
0.71174	interacts with	MTPN (interacts with) TCONS_00119425	false	interacts with	MTPN (interacts with) TCONS_00119425
0.73396	interacts with	MTPN (interacts with) TCONS_00008937	false	interacts with	MTPN (interacts with) TCONS_00008937
-0.72643	interacts with	BBS4 (interacts with) TCONS_00105083	false	interacts with	BBS4 (interacts with) TCONS_00105083
-0.61106	interacts with	RARG (interacts with) TCONS_00031013	false	interacts with	RARG (interacts with) TCONS_00031013
-0.84152	interacts with	NOLC1 (interacts with) TCONS_00107245	false	interacts with	NOLC1 (interacts with) TCONS_00107245
-0.87665	interacts with	NOLC1 (interacts with) TCONS_00105083	false	interacts with	NOLC1 (interacts with) TCONS_00105083
0.83749	interacts with	NOLC1 (interacts with) TCONS_00031013	false	interacts with	NOLC1 (interacts with) TCONS_00031013
0.75192	interacts with	SPNS2 (interacts with) TCONS_00107245	false	interacts with	SPNS2 (interacts with) TCONS_00107245
0.7552	interacts with	PDLIM2 (interacts with) TCONS_00105083	false	interacts with	PDLIM2 (interacts with) TCONS_00105083
0.80281	interacts with	SEMA6C (interacts with) TCONS_00107245	false	interacts with	SEMA6C (interacts with) TCONS_00107245
0.90793	interacts with	NUDT7 (interacts with) TCONS_00107245	false	interacts with	NUDT7 (interacts with) TCONS_00107245
0.764	interacts with	NUDT7 (interacts with) TCONS_00105083	false	interacts with	NUDT7 (interacts with) TCONS_00105083
-0.82561	interacts with	CTC1 (interacts with) TCONS_00132830	false	interacts with	CTC1 (interacts with) TCONS_00132830
-0.70634	interacts with	ARRDC3 (interacts with) TCONS_00107245	false	interacts with	ARRDC3 (interacts with) TCONS_00107245
-0.74231	interacts with	ASB2 (interacts with) TCONS_00105083	false	interacts with	ASB2 (interacts with) TCONS_00105083
0.78603	interacts with	MYH2 (interacts with) TCONS_00119425	false	interacts with	MYH2 (interacts with) TCONS_00119425
0.73269	interacts with	LCP1 (interacts with) TCONS_00105083	false	interacts with	LCP1 (interacts with) TCONS_00105083
-0.75984	interacts with	LCP1 (interacts with) TCONS_00031013	false	interacts with	LCP1 (interacts with) TCONS_00031013
0.75751	interacts with	IDUA (interacts with) TCONS_00107245	false	interacts with	IDUA (interacts with) TCONS_00107245
0.73523	interacts with	IDUA (interacts with) TCONS_00105083	false	interacts with	IDUA (interacts with) TCONS_00105083
-0.79907	interacts with	SPTBN1 (interacts with) TCONS_00107245	false	interacts with	SPTBN1 (interacts with) TCONS_00107245
-0.86382	interacts with	SPTBN1 (interacts with) TCONS_00105083	false	interacts with	SPTBN1 (interacts with) TCONS_00105083
0.80826	interacts with	SEMA4F (interacts with) TCONS_00107245	false	interacts with	SEMA4F (interacts with) TCONS_00107245
-0.78654	interacts with	SMAD4 (interacts with) TCONS_00107245	false	interacts with	SMAD4 (interacts with) TCONS_00107245
0.8229	interacts with	SMAD4 (interacts with) TCONS_00031013	false	interacts with	SMAD4 (interacts with) TCONS_00031013
0.87724	interacts with	NEB (interacts with) TCONS_00119425	false	interacts with	NEB (interacts with) TCONS_00119425
0.78083	interacts with	NEB (interacts with) TCONS_00008937	false	interacts with	NEB (interacts with) TCONS_00008937
-0.7681	interacts with	TCONS_00122572 (interacts with) TCONS_00139459	false	interacts with	TCONS_00122572 (interacts with) TCONS_00139459
0.73276	interacts with	TCONS_00122572 (interacts with) TCONS_00129582	false	interacts with	TCONS_00122572 (interacts with) TCONS_00129582
-0.76046	interacts with	TCONS_00122572 (interacts with) TCONS_00123313	false	interacts with	TCONS_00122572 (interacts with) TCONS_00123313
0.73702	interacts with	TNS2 (interacts with) TCONS_00122572	false	interacts with	TNS2 (interacts with) TCONS_00122572
0.70406	interacts with	LEF1 (interacts with) TCONS_00107245	false	interacts with	LEF1 (interacts with) TCONS_00107245
-0.71568	interacts with	APPL1 (interacts with) TCONS_00125019	false	interacts with	APPL1 (interacts with) TCONS_00125019
0.5507	interacts with	APPL1 (interacts with) TCONS_00050716	false	interacts with	APPL1 (interacts with) TCONS_00050716
0.80303	interacts with	GPR68 (interacts with) TCONS_00105083	false	interacts with	GPR68 (interacts with) TCONS_00105083
0.66205	interacts with	CXCL14 (interacts with) TCONS_00074879	false	interacts with	CXCL14 (interacts with) TCONS_00074879
-0.78544	interacts with	PRMT1 (interacts with) TCONS_00105083	false	interacts with	PRMT1 (interacts with) TCONS_00105083
-0.81833	interacts with	ERRFI1 (interacts with) TCONS_00107245	false	interacts with	ERRFI1 (interacts with) TCONS_00107245
-0.84404	interacts with	KLHL40 (interacts with) TCONS_00107245	false	interacts with	KLHL40 (interacts with) TCONS_00107245
0.79722	interacts with	KLHL40 (interacts with) TCONS_00031013	false	interacts with	KLHL40 (interacts with) TCONS_00031013
-0.74005	interacts with	OSBPL11 (interacts with) TCONS_00118957	false	interacts with	OSBPL11 (interacts with) TCONS_00118957
0.79212	interacts with	CD53 (interacts with) TCONS_00107245	false	interacts with	CD53 (interacts with) TCONS_00107245
0.80872	interacts with	CD53 (interacts with) TCONS_00105083	false	interacts with	CD53 (interacts with) TCONS_00105083
0.77294	interacts with	SYNPO2 (interacts with) TCONS_00050716	false	interacts with	SYNPO2 (interacts with) TCONS_00050716
0.8217	interacts with	SYNPO2 (interacts with) TCONS_00008937	false	interacts with	SYNPO2 (interacts with) TCONS_00008937
0.7364	interacts with	BMPR2 (interacts with) TCONS_00132830	false	interacts with	BMPR2 (interacts with) TCONS_00132830
-0.70303	interacts with	BMPR2 (interacts with) TCONS_00107245	false	interacts with	BMPR2 (interacts with) TCONS_00107245
-0.65364	interacts with	TNNT1 (interacts with) TCONS_00105083	false	interacts with	TNNT1 (interacts with) TCONS_00105083
-0.60445	interacts with	ZDHHC21 (interacts with) TCONS_00132830	false	interacts with	ZDHHC21 (interacts with) TCONS_00132830
0.68676	interacts with	ZDHHC21 (interacts with) TCONS_00119425	false	interacts with	ZDHHC21 (interacts with) TCONS_00119425
-0.69578	interacts with	MET (interacts with) TCONS_00125019	false	interacts with	MET (interacts with) TCONS_00125019
0.87961	interacts with	MET (interacts with) TCONS_00107245	false	interacts with	MET (interacts with) TCONS_00107245
0.67902	interacts with	MET (interacts with) TCONS_00105083	false	interacts with	MET (interacts with) TCONS_00105083
-0.72242	interacts with	MET (interacts with) TCONS_00031013	false	interacts with	MET (interacts with) TCONS_00031013
0.73307	interacts with	SEMA3C (interacts with) TCONS_00107245	false	interacts with	SEMA3C (interacts with) TCONS_00107245
0.80718	interacts with	SEMA3C (interacts with) TCONS_00105083	false	interacts with	SEMA3C (interacts with) TCONS_00105083
0.71811	interacts with	SEMA3C (interacts with) TCONS_00074879	false	interacts with	SEMA3C (interacts with) TCONS_00074879
-0.66343	interacts with	SEMA3C (interacts with) TCONS_00031013	false	interacts with	SEMA3C (interacts with) TCONS_00031013
0.79525	interacts with	PIP5K1A (interacts with) TCONS_00031013	false	interacts with	PIP5K1A (interacts with) TCONS_00031013
-0.74558	interacts with	NOCT (interacts with) TCONS_00008937	false	interacts with	NOCT (interacts with) TCONS_00008937
-0.83671	interacts with	S1PR1 (interacts with) TCONS_00107245	false	interacts with	S1PR1 (interacts with) TCONS_00107245
-0.74131	interacts with	S1PR1 (interacts with) TCONS_00105083	false	interacts with	S1PR1 (interacts with) TCONS_00105083
-0.65977	interacts with	S1PR1 (interacts with) TCONS_00074879	false	interacts with	S1PR1 (interacts with) TCONS_00074879
-0.72734	interacts with	RREB1 (interacts with) TCONS_00107245	false	interacts with	RREB1 (interacts with) TCONS_00107245
-0.66529	interacts with	LRP5 (interacts with) TCONS_00074879	false	interacts with	LRP5 (interacts with) TCONS_00074879
0.64776	interacts with	ROCK2 (interacts with) TCONS_00125019	false	interacts with	ROCK2 (interacts with) TCONS_00125019
-0.60584	interacts with	ROCK2 (interacts with) TCONS_00105083	false	interacts with	ROCK2 (interacts with) TCONS_00105083
0.76204	interacts with	TP73 (interacts with) TCONS_00105083	false	interacts with	TP73 (interacts with) TCONS_00105083
-0.86265	interacts with	SMN2 (interacts with) TCONS_00107245	false	interacts with	SMN2 (interacts with) TCONS_00107245
0.7067	interacts with	SMN2 (interacts with) TCONS_00031013	false	interacts with	SMN2 (interacts with) TCONS_00031013
-0.7415	interacts with	GATA6 (interacts with) TCONS_00074879	false	interacts with	GATA6 (interacts with) TCONS_00074879
0.64901	interacts with	ACTC1 (interacts with) TCONS_00074879	false	interacts with	ACTC1 (interacts with) TCONS_00074879
-0.66562	interacts with	POPDC2 (interacts with) TCONS_00132830	false	interacts with	POPDC2 (interacts with) TCONS_00132830
0.69224	interacts with	CREB1 (interacts with) TCONS_00119425	false	interacts with	CREB1 (interacts with) TCONS_00119425
-0.68644	interacts with	SOX15 (interacts with) TCONS_00050716	false	interacts with	SOX15 (interacts with) TCONS_00050716
0.71436	interacts with	ATG5 (interacts with) TCONS_00119425	false	interacts with	ATG5 (interacts with) TCONS_00119425
0.66096	interacts with	ATG5 (interacts with) TCONS_00008937	false	interacts with	ATG5 (interacts with) TCONS_00008937
-0.65074	interacts with	VEGFA (interacts with) TCONS_00118957	false	interacts with	VEGFA (interacts with) TCONS_00118957
-0.67563	interacts with	VEGFA (interacts with) TCONS_00074879	false	interacts with	VEGFA (interacts with) TCONS_00074879
-0.86275	interacts with	EDNRB (interacts with) TCONS_00107245	false	interacts with	EDNRB (interacts with) TCONS_00107245
0.67268	interacts with	TSC1 (interacts with) TCONS_00050716	false	interacts with	TSC1 (interacts with) TCONS_00050716
-0.73766	interacts with	CSGALNACT2 (interacts with) TCONS_00107245	false	interacts with	CSGALNACT2 (interacts with) TCONS_00107245
0.56873	interacts with	CSGALNACT2 (interacts with) TCONS_00031013	false	interacts with	CSGALNACT2 (interacts with) TCONS_00031013
-0.77244	interacts with	BMP2 (interacts with) TCONS_00107245	false	interacts with	BMP2 (interacts with) TCONS_00107245
-0.79037	interacts with	TAL1 (interacts with) TCONS_00031013	false	interacts with	TAL1 (interacts with) TCONS_00031013
-0.76928	interacts with	SEMA5A (interacts with) TCONS_00118957	false	interacts with	SEMA5A (interacts with) TCONS_00118957
0.74714	interacts with	AP3B1 (interacts with) TCONS_00031013	false	interacts with	AP3B1 (interacts with) TCONS_00031013
0.82697	interacts with	NUP133 (interacts with) TCONS_00107245	false	interacts with	NUP133 (interacts with) TCONS_00107245
-0.72016	interacts with	PLEKHO1 (interacts with) TCONS_00008937	false	interacts with	PLEKHO1 (interacts with) TCONS_00008937
0.70266	interacts with	RUNX1 (interacts with) TCONS_00126574	false	interacts with	RUNX1 (interacts with) TCONS_00126574
0.70999	interacts with	SULF1 (interacts with) TCONS_00126574	false	interacts with	SULF1 (interacts with) TCONS_00126574
-0.80203	interacts with	AKIRIN1 (interacts with) TCONS_00107245	false	interacts with	AKIRIN1 (interacts with) TCONS_00107245
0.80351	interacts with	AKIRIN1 (interacts with) TCONS_00031013	false	interacts with	AKIRIN1 (interacts with) TCONS_00031013
-0.68344	interacts with	TCONS_00050716 (interacts with) TCONS_00139128	false	interacts with	TCONS_00050716 (interacts with) TCONS_00139128
-0.66724	interacts with	TCONS_00050716 (interacts with) TCONS_00115362	false	interacts with	TCONS_00050716 (interacts with) TCONS_00115362
0.70519	interacts with	TCONS_00050716 (interacts with) TCONS_00089514	false	interacts with	TCONS_00050716 (interacts with) TCONS_00089514
-0.70836	interacts with	TCONS_00050716 (interacts with) TCONS_00080478	false	interacts with	TCONS_00050716 (interacts with) TCONS_00080478
0.74819	interacts with	TCONS_00050716 (interacts with) TCONS_00069458	false	interacts with	TCONS_00050716 (interacts with) TCONS_00069458
0.84261	interacts with	DHCR24 (interacts with) TCONS_00050716	false	interacts with	DHCR24 (interacts with) TCONS_00050716
-0.79716	interacts with	WASL (interacts with) TCONS_00107245	false	interacts with	WASL (interacts with) TCONS_00107245
0.90537	interacts with	WASL (interacts with) TCONS_00031013	false	interacts with	WASL (interacts with) TCONS_00031013
0.71498	interacts with	COMP (interacts with) TCONS_00118957	false	interacts with	COMP (interacts with) TCONS_00118957
-0.74863	interacts with	OTUD5 (interacts with) TCONS_00107245	false	interacts with	OTUD5 (interacts with) TCONS_00107245
-0.69764	interacts with	OTUD5 (interacts with) TCONS_00105083	false	interacts with	OTUD5 (interacts with) TCONS_00105083
0.70645	interacts with	OTUD5 (interacts with) TCONS_00031013	false	interacts with	OTUD5 (interacts with) TCONS_00031013
-0.74017	interacts with	SOCS1 (interacts with) TCONS_00132830	false	interacts with	SOCS1 (interacts with) TCONS_00132830
0.61719	interacts with	ADGRF5 (interacts with) TCONS_00125019	false	interacts with	ADGRF5 (interacts with) TCONS_00125019
-0.69517	interacts with	ADGRF5 (interacts with) TCONS_00105083	false	interacts with	ADGRF5 (interacts with) TCONS_00105083
-0.78603	interacts with	ADGRF5 (interacts with) TCONS_00074879	false	interacts with	ADGRF5 (interacts with) TCONS_00074879
-0.7127	interacts with	FOS (interacts with) TCONS_00107245	false	interacts with	FOS (interacts with) TCONS_00107245
-0.87965	interacts with	RHOA (interacts with) TCONS_00107245	false	interacts with	RHOA (interacts with) TCONS_00107245
-0.70112	interacts with	RHOA (interacts with) TCONS_00008937	false	interacts with	RHOA (interacts with) TCONS_00008937
-0.90254	interacts with	RARRES2 (interacts with) TCONS_00031013	false	interacts with	RARRES2 (interacts with) TCONS_00031013
-0.60414	interacts with	SIX2 (interacts with) TCONS_00074879	false	interacts with	SIX2 (interacts with) TCONS_00074879
0.76417	interacts with	SBDS (interacts with) TCONS_00031013	false	interacts with	SBDS (interacts with) TCONS_00031013
-0.77626	interacts with	GJC1 (interacts with) TCONS_00107245	false	interacts with	GJC1 (interacts with) TCONS_00107245
0.75736	interacts with	IGFBP3 (interacts with) TCONS_00105083	false	interacts with	IGFBP3 (interacts with) TCONS_00105083
-0.7669	interacts with	FER1L5 (interacts with) TCONS_00118957	false	interacts with	FER1L5 (interacts with) TCONS_00118957
0.75824	interacts with	ASH1L (interacts with) TCONS_00031013	false	interacts with	ASH1L (interacts with) TCONS_00031013
0.67013	interacts with	FAM120B (interacts with) TCONS_00008937	false	interacts with	FAM120B (interacts with) TCONS_00008937
-0.72669	interacts with	ATRN (interacts with) TCONS_00105083	false	interacts with	ATRN (interacts with) TCONS_00105083
-0.7009	interacts with	HPN (interacts with) TCONS_00132830	false	interacts with	HPN (interacts with) TCONS_00132830
0.7611	interacts with	KDM6A (interacts with) TCONS_00031013	false	interacts with	KDM6A (interacts with) TCONS_00031013
-0.88542	interacts with	EPAS1 (interacts with) TCONS_00107245	false	interacts with	EPAS1 (interacts with) TCONS_00107245
-0.78454	interacts with	EPAS1 (interacts with) TCONS_00105083	false	interacts with	EPAS1 (interacts with) TCONS_00105083
-0.86865	interacts with	MMRN2 (interacts with) TCONS_00107245	false	interacts with	MMRN2 (interacts with) TCONS_00107245
-0.75823	interacts with	CTBP2 (interacts with) TCONS_00008937	false	interacts with	CTBP2 (interacts with) TCONS_00008937
-0.67901	interacts with	NPPC (interacts with) TCONS_00008937	false	interacts with	NPPC (interacts with) TCONS_00008937
-0.67738	interacts with	TMEM201 (interacts with) TCONS_00105083	false	interacts with	TMEM201 (interacts with) TCONS_00105083
0.72576	interacts with	PAXBP1 (interacts with) TCONS_00031013	false	interacts with	PAXBP1 (interacts with) TCONS_00031013
-0.66908	interacts with	LAMA5 (interacts with) TCONS_00105083	false	interacts with	LAMA5 (interacts with) TCONS_00105083
0.60573	interacts with	BAMBI (interacts with) TCONS_00125019	false	interacts with	BAMBI (interacts with) TCONS_00125019
-0.67982	interacts with	BAMBI (interacts with) TCONS_00074879	false	interacts with	BAMBI (interacts with) TCONS_00074879
0.80994	interacts with	PSMB8 (interacts with) TCONS_00107245	false	interacts with	PSMB8 (interacts with) TCONS_00107245
-0.90093	interacts with	SHROOM4 (interacts with) TCONS_00107245	false	interacts with	SHROOM4 (interacts with) TCONS_00107245
-0.86909	interacts with	SETD2 (interacts with) TCONS_00107245	false	interacts with	SETD2 (interacts with) TCONS_00107245
-0.72274	interacts with	SETD2 (interacts with) TCONS_00105083	false	interacts with	SETD2 (interacts with) TCONS_00105083
0.89182	interacts with	SETD2 (interacts with) TCONS_00031013	false	interacts with	SETD2 (interacts with) TCONS_00031013
-0.67585	interacts with	ARL4A (interacts with) TCONS_00107245	false	interacts with	ARL4A (interacts with) TCONS_00107245
0.70937	interacts with	HRC (interacts with) TCONS_00107245	false	interacts with	HRC (interacts with) TCONS_00107245
0.80352	interacts with	SMAD1 (interacts with) TCONS_00126574	false	interacts with	SMAD1 (interacts with) TCONS_00126574
0.72261	interacts with	FBXO22 (interacts with) TCONS_00008937	false	interacts with	FBXO22 (interacts with) TCONS_00008937
0.70277	interacts with	PHACTR4 (interacts with) TCONS_00119425	false	interacts with	PHACTR4 (interacts with) TCONS_00119425
0.72093	interacts with	PHACTR4 (interacts with) TCONS_00008937	false	interacts with	PHACTR4 (interacts with) TCONS_00008937
0.82282	interacts with	KIT (interacts with) TCONS_00107245	false	interacts with	KIT (interacts with) TCONS_00107245
-0.8016	interacts with	KIT (interacts with) TCONS_00031013	false	interacts with	KIT (interacts with) TCONS_00031013
-0.64411	interacts with	PKP2 (interacts with) TCONS_00105083	false	interacts with	PKP2 (interacts with) TCONS_00105083
-0.6478	interacts with	PKP2 (interacts with) TCONS_00074879	false	interacts with	PKP2 (interacts with) TCONS_00074879
-0.63087	interacts with	MYH14 (interacts with) TCONS_00105083	false	interacts with	MYH14 (interacts with) TCONS_00105083
-0.63786	interacts with	MYH14 (interacts with) TCONS_00074879	false	interacts with	MYH14 (interacts with) TCONS_00074879
-0.78816	interacts with	KCNJ8 (interacts with) TCONS_00074879	false	interacts with	KCNJ8 (interacts with) TCONS_00074879
-0.78121	interacts with	TNNI3 (interacts with) TCONS_00031013	false	interacts with	TNNI3 (interacts with) TCONS_00031013
0.6285	interacts with	TCONS_00119425 (interacts with) TCONS_00143596	false	interacts with	TCONS_00119425 (interacts with) TCONS_00143596
0.78748	interacts with	TCONS_00119425 (interacts with) TCONS_00139410	false	interacts with	TCONS_00119425 (interacts with) TCONS_00139410
0.69787	interacts with	TCONS_00119425 (interacts with) TCONS_00138223	false	interacts with	TCONS_00119425 (interacts with) TCONS_00138223
0.76819	interacts with	TCONS_00119425 (interacts with) TCONS_00133743	false	interacts with	TCONS_00119425 (interacts with) TCONS_00133743
0.69192	interacts with	TCONS_00119425 (interacts with) TCONS_00130896	false	interacts with	TCONS_00119425 (interacts with) TCONS_00130896
0.60447	interacts with	BCL9 (interacts with) TCONS_00119425	false	interacts with	BCL9 (interacts with) TCONS_00119425
0.66472	interacts with	BCL9 (interacts with) TCONS_00008937	false	interacts with	BCL9 (interacts with) TCONS_00008937
-0.7218	interacts with	ARMC5 (interacts with) TCONS_00107245	false	interacts with	ARMC5 (interacts with) TCONS_00107245
-0.80216	interacts with	ARMC5 (interacts with) TCONS_00105083	false	interacts with	ARMC5 (interacts with) TCONS_00105083
0.86154	interacts with	STEAP4 (interacts with) TCONS_00107245	false	interacts with	STEAP4 (interacts with) TCONS_00107245
0.88702	interacts with	HOPX (interacts with) TCONS_00107245	false	interacts with	HOPX (interacts with) TCONS_00107245
0.76584	interacts with	HOPX (interacts with) TCONS_00105083	false	interacts with	HOPX (interacts with) TCONS_00105083
0.91803	interacts with	MYOD1 (interacts with) TCONS_00107245	false	interacts with	MYOD1 (interacts with) TCONS_00107245
0.69696	interacts with	KLF5 (interacts with) TCONS_00105083	false	interacts with	KLF5 (interacts with) TCONS_00105083
-0.71862	interacts with	MYO3A (interacts with) TCONS_00132830	false	interacts with	MYO3A (interacts with) TCONS_00132830
0.68144	interacts with	INSIG2 (interacts with) TCONS_00031013	false	interacts with	INSIG2 (interacts with) TCONS_00031013
0.77918	interacts with	BMPR1B (interacts with) TCONS_00107245	false	interacts with	BMPR1B (interacts with) TCONS_00107245
0.7366	interacts with	BMPR1B (interacts with) TCONS_00105083	false	interacts with	BMPR1B (interacts with) TCONS_00105083
-0.72989	interacts with	THBS1 (interacts with) TCONS_00107245	false	interacts with	THBS1 (interacts with) TCONS_00107245
0.63971	interacts with	SEMA4D (interacts with) TCONS_00031013	false	interacts with	SEMA4D (interacts with) TCONS_00031013
0.69374	interacts with	SGCG (interacts with) TCONS_00105083	false	interacts with	SGCG (interacts with) TCONS_00105083
0.65024	interacts with	GJA1 (interacts with) TCONS_00118957	false	interacts with	GJA1 (interacts with) TCONS_00118957
-0.80081	interacts with	SNX10 (interacts with) TCONS_00125019	false	interacts with	SNX10 (interacts with) TCONS_00125019
0.73449	interacts with	SNX10 (interacts with) TCONS_00105083	false	interacts with	SNX10 (interacts with) TCONS_00105083
-0.75832	interacts with	SNX10 (interacts with) TCONS_00031013	false	interacts with	SNX10 (interacts with) TCONS_00031013
0.72495	interacts with	FHL5 (interacts with) TCONS_00125019	false	interacts with	FHL5 (interacts with) TCONS_00125019
-0.7259	interacts with	FHL5 (interacts with) TCONS_00107245	false	interacts with	FHL5 (interacts with) TCONS_00107245
-0.84817	interacts with	FHL5 (interacts with) TCONS_00105083	false	interacts with	FHL5 (interacts with) TCONS_00105083
0.91647	interacts with	TMEM107 (interacts with) TCONS_00107245	false	interacts with	TMEM107 (interacts with) TCONS_00107245
0.67643	interacts with	TMEM107 (interacts with) TCONS_00008937	false	interacts with	TMEM107 (interacts with) TCONS_00008937
-0.84209	interacts with	STC1 (interacts with) TCONS_00107245	false	interacts with	STC1 (interacts with) TCONS_00107245
0.77003	interacts with	STC1 (interacts with) TCONS_00031013	false	interacts with	STC1 (interacts with) TCONS_00031013
-0.76058	interacts with	MAP2K6 (interacts with) TCONS_00107245	false	interacts with	MAP2K6 (interacts with) TCONS_00107245
-0.64904	interacts with	MAP2K6 (interacts with) TCONS_00105083	false	interacts with	MAP2K6 (interacts with) TCONS_00105083
-0.66938	interacts with	WIPF1 (interacts with) TCONS_00031013	false	interacts with	WIPF1 (interacts with) TCONS_00031013
0.79134	interacts with	LRRK1 (interacts with) TCONS_00118957	false	interacts with	LRRK1 (interacts with) TCONS_00118957
0.74828	interacts with	SRA1 (interacts with) TCONS_00031013	false	interacts with	SRA1 (interacts with) TCONS_00031013
-0.65076	interacts with	SRA1 (interacts with) TCONS_00008937	false	interacts with	SRA1 (interacts with) TCONS_00008937
-0.82923	interacts with	ATP2A2 (interacts with) TCONS_00074879	false	interacts with	ATP2A2 (interacts with) TCONS_00074879
-0.71383	interacts with	TCONS_00125019 (interacts with) TCONS_00138485	false	interacts with	TCONS_00125019 (interacts with) TCONS_00138485
-0.69452	interacts with	TCONS_00125019 (interacts with) TCONS_00132950	false	interacts with	TCONS_00125019 (interacts with) TCONS_00132950
-0.65662	interacts with	ADAMTS7 (interacts with) TCONS_00125019	false	interacts with	ADAMTS7 (interacts with) TCONS_00125019
-0.75143	interacts with	MYO1C (interacts with) TCONS_00107245	false	interacts with	MYO1C (interacts with) TCONS_00107245
0.6789	interacts with	IL1B (interacts with) TCONS_00107245	false	interacts with	IL1B (interacts with) TCONS_00107245
0.86603	interacts with	PHLDB2 (interacts with) TCONS_00107245	false	interacts with	PHLDB2 (interacts with) TCONS_00107245
-0.68005	interacts with	TP53 (interacts with) TCONS_00132830	false	interacts with	TP53 (interacts with) TCONS_00132830
-0.7099	interacts with	TP53 (interacts with) TCONS_00118957	false	interacts with	TP53 (interacts with) TCONS_00118957
0.71503	interacts with	HCLS1 (interacts with) TCONS_00107245	false	interacts with	HCLS1 (interacts with) TCONS_00107245
0.86103	interacts with	HCLS1 (interacts with) TCONS_00105083	false	interacts with	HCLS1 (interacts with) TCONS_00105083
0.74831	interacts with	HEY2 (interacts with) TCONS_00107245	false	interacts with	HEY2 (interacts with) TCONS_00107245
0.87337	interacts with	HEY2 (interacts with) TCONS_00008937	false	interacts with	HEY2 (interacts with) TCONS_00008937
0.64529	interacts with	BMP1 (interacts with) TCONS_00105083	false	interacts with	BMP1 (interacts with) TCONS_00105083
-0.7796	interacts with	ADAMTS1 (interacts with) TCONS_00107245	false	interacts with	ADAMTS1 (interacts with) TCONS_00107245
-0.73553	interacts with	ADAMTS1 (interacts with) TCONS_00105083	false	interacts with	ADAMTS1 (interacts with) TCONS_00105083
0.79154	interacts with	ADAMTS1 (interacts with) TCONS_00031013	false	interacts with	ADAMTS1 (interacts with) TCONS_00031013
-0.67901	interacts with	ADAMTS5 (interacts with) TCONS_00105083	false	interacts with	ADAMTS5 (interacts with) TCONS_00105083
0.742	interacts with	COL11A2 (interacts with) TCONS_00132830	false	interacts with	COL11A2 (interacts with) TCONS_00132830
0.82214	interacts with	NIPBL (interacts with) TCONS_00031013	false	interacts with	NIPBL (interacts with) TCONS_00031013
0.72909	interacts with	OTOR (interacts with) TCONS_00118957	false	interacts with	OTOR (interacts with) TCONS_00118957
-0.87724	interacts with	HYAL2 (interacts with) TCONS_00107245	false	interacts with	HYAL2 (interacts with) TCONS_00107245
0.74147	interacts with	TCONS_00074879 (interacts with) TCONS_00138485	false	interacts with	TCONS_00074879 (interacts with) TCONS_00138485
0.85858	interacts with	TCONS_00074879 (interacts with) TCONS_00107246	false	interacts with	TCONS_00074879 (interacts with) TCONS_00107246
0.68923	interacts with	TCONS_00074879 (interacts with) TCONS_00104220	false	interacts with	TCONS_00074879 (interacts with) TCONS_00104220
0.75966	interacts with	TCONS_00074879 (interacts with) TCONS_00080008	false	interacts with	TCONS_00074879 (interacts with) TCONS_00080008
-0.84494	interacts with	HYAL1 (interacts with) TCONS_00107245	false	interacts with	HYAL1 (interacts with) TCONS_00107245
-0.76818	interacts with	HYAL1 (interacts with) TCONS_00105083	false	interacts with	HYAL1 (interacts with) TCONS_00105083
-0.72211	interacts with	HYAL1 (interacts with) TCONS_00074879	false	interacts with	HYAL1 (interacts with) TCONS_00074879
0.93185	interacts with	TARBP2 (interacts with) TCONS_00107245	false	interacts with	TARBP2 (interacts with) TCONS_00107245
-0.63172	interacts with	TCONS_00132830 (interacts with) TCONS_00135751	false	interacts with	TCONS_00132830 (interacts with) TCONS_00135751
0.64503	interacts with	CRYAB (interacts with) TCONS_00132830	false	interacts with	CRYAB (interacts with) TCONS_00132830
0.64854	interacts with	BAK1 (interacts with) TCONS_00008937	false	interacts with	BAK1 (interacts with) TCONS_00008937
-0.70385	interacts with	TCONS_00031013 (interacts with) TCONS_00138485	false	interacts with	TCONS_00031013 (interacts with) TCONS_00138485
-0.76862	interacts with	TCONS_00031013 (interacts with) TCONS_00131740	false	interacts with	TCONS_00031013 (interacts with) TCONS_00131740
-0.84908	interacts with	TCONS_00031013 (interacts with) TCONS_00131368	false	interacts with	TCONS_00031013 (interacts with) TCONS_00131368
0.69731	interacts with	TCONS_00031013 (interacts with) TCONS_00127951	false	interacts with	TCONS_00031013 (interacts with) TCONS_00127951
-0.72643	interacts with	TCONS_00031013 (interacts with) TCONS_00125257	false	interacts with	TCONS_00031013 (interacts with) TCONS_00125257
-0.62874	interacts with	TCONS_00031013 (interacts with) TCONS_00125256	false	interacts with	TCONS_00031013 (interacts with) TCONS_00125256
0.75748	interacts with	TCONS_00031013 (interacts with) TCONS_00112579	false	interacts with	TCONS_00031013 (interacts with) TCONS_00112579
-0.83706	interacts with	TCONS_00031013 (interacts with) TCONS_00109152	false	interacts with	TCONS_00031013 (interacts with) TCONS_00109152
-0.8112	interacts with	TCONS_00031013 (interacts with) TCONS_00108094	false	interacts with	TCONS_00031013 (interacts with) TCONS_00108094
-0.69368	interacts with	TCONS_00031013 (interacts with) TCONS_00107245	false	interacts with	TCONS_00031013 (interacts with) TCONS_00107245
0.81566	interacts with	TCONS_00031013 (interacts with) TCONS_00107038	false	interacts with	TCONS_00031013 (interacts with) TCONS_00107038
0.7353	interacts with	TCONS_00031013 (interacts with) TCONS_00107031	false	interacts with	TCONS_00031013 (interacts with) TCONS_00107031
-0.64972	interacts with	TCONS_00031013 (interacts with) TCONS_00104220	false	interacts with	TCONS_00031013 (interacts with) TCONS_00104220
-0.75686	interacts with	TCONS_00031013 (interacts with) TCONS_00100179	false	interacts with	TCONS_00031013 (interacts with) TCONS_00100179
-0.71004	interacts with	TCONS_00031013 (interacts with) TCONS_00080705	false	interacts with	TCONS_00031013 (interacts with) TCONS_00080705
-0.72684	interacts with	TCONS_00031013 (interacts with) TCONS_00078267	false	interacts with	TCONS_00031013 (interacts with) TCONS_00078267
-0.73423	interacts with	TCONS_00031013 (interacts with) TCONS_00072841	false	interacts with	TCONS_00031013 (interacts with) TCONS_00072841
-0.94778	interacts with	TCONS_00031013 (interacts with) TCONS_00063473	false	interacts with	TCONS_00031013 (interacts with) TCONS_00063473
-0.71535	interacts with	TCONS_00031013 (interacts with) TCONS_00060845	false	interacts with	TCONS_00031013 (interacts with) TCONS_00060845
-0.76866	interacts with	TCONS_00031013 (interacts with) TCONS_00049347	false	interacts with	TCONS_00031013 (interacts with) TCONS_00049347
0.81543	interacts with	TCONS_00031013 (interacts with) TCONS_00048302	false	interacts with	TCONS_00031013 (interacts with) TCONS_00048302
0.70145	interacts with	TCONS_00031013 (interacts with) TCONS_00043498	false	interacts with	TCONS_00031013 (interacts with) TCONS_00043498
0.68731	interacts with	TCONS_00031013 (interacts with) TCONS_00043227	false	interacts with	TCONS_00031013 (interacts with) TCONS_00043227
-0.75983	interacts with	TCONS_00031013 (interacts with) TCONS_00036263	false	interacts with	TCONS_00031013 (interacts with) TCONS_00036263
-0.66752	interacts with	TCONS_00031013 (interacts with) TCONS_00036048	false	interacts with	TCONS_00031013 (interacts with) TCONS_00036048
-0.86873	interacts with	TCONS_00031013 (interacts with) TCONS_00032446	false	interacts with	TCONS_00031013 (interacts with) TCONS_00032446
-0.7613	interacts with	VKORC1 (interacts with) TCONS_00031013	false	interacts with	VKORC1 (interacts with) TCONS_00031013
0.78013	interacts with	PIM1 (interacts with) TCONS_00107245	false	interacts with	PIM1 (interacts with) TCONS_00107245
-0.74308	interacts with	PLOD3 (interacts with) TCONS_00107245	false	interacts with	PLOD3 (interacts with) TCONS_00107245
0.6192	interacts with	TCONS_00008937 (interacts with) TCONS_00143596	false	interacts with	TCONS_00008937 (interacts with) TCONS_00143596
0.74753	interacts with	TCONS_00008937 (interacts with) TCONS_00139410	false	interacts with	TCONS_00008937 (interacts with) TCONS_00139410
0.91166	interacts with	TCONS_00008937 (interacts with) TCONS_00133743	false	interacts with	TCONS_00008937 (interacts with) TCONS_00133743
0.79067	interacts with	TCONS_00008937 (interacts with) TCONS_00130896	false	interacts with	TCONS_00008937 (interacts with) TCONS_00130896
0.81892	interacts with	TCONS_00008937 (interacts with) TCONS_00119425	false	interacts with	TCONS_00008937 (interacts with) TCONS_00119425
0.68892	interacts with	TCONS_00008937 (interacts with) TCONS_00087863	false	interacts with	TCONS_00008937 (interacts with) TCONS_00087863
-0.78704	interacts with	TCONS_00008937 (interacts with) TCONS_00071380	false	interacts with	TCONS_00008937 (interacts with) TCONS_00071380
-0.71683	interacts with	TCONS_00008937 (interacts with) TCONS_00065956	false	interacts with	TCONS_00008937 (interacts with) TCONS_00065956
0.7104	interacts with	TCONS_00008937 (interacts with) TCONS_00060406	false	interacts with	TCONS_00008937 (interacts with) TCONS_00060406
0.73979	interacts with	TCONS_00008937 (interacts with) TCONS_00058555	false	interacts with	TCONS_00008937 (interacts with) TCONS_00058555
-0.70642	interacts with	TCONS_00008937 (interacts with) TCONS_00053303	false	interacts with	TCONS_00008937 (interacts with) TCONS_00053303
0.70349	interacts with	TCONS_00008937 (interacts with) TCONS_00049347	false	interacts with	TCONS_00008937 (interacts with) TCONS_00049347
0.73767	interacts with	TCONS_00008937 (interacts with) TCONS_00044786	false	interacts with	TCONS_00008937 (interacts with) TCONS_00044786
0.7234	interacts with	TCONS_00008937 (interacts with) TCONS_00042454	false	interacts with	TCONS_00008937 (interacts with) TCONS_00042454
0.69022	interacts with	TCONS_00008937 (interacts with) TCONS_00040129	false	interacts with	TCONS_00008937 (interacts with) TCONS_00040129
0.69021	interacts with	TCONS_00008937 (interacts with) TCONS_00035639	false	interacts with	TCONS_00008937 (interacts with) TCONS_00035639
0.89223	interacts with	TCONS_00008937 (interacts with) TCONS_00033323	false	interacts with	TCONS_00008937 (interacts with) TCONS_00033323
0.65655	interacts with	TCONS_00008937 (interacts with) TCONS_00021686	false	interacts with	TCONS_00008937 (interacts with) TCONS_00021686
0.72011	interacts with	TCONS_00008937 (interacts with) TCONS_00017473	false	interacts with	TCONS_00008937 (interacts with) TCONS_00017473
0.90594	interacts with	TCONS_00008937 (interacts with) TCONS_00017335	false	interacts with	TCONS_00008937 (interacts with) TCONS_00017335
-0.71893	interacts with	TCONS_00008937 (interacts with) TCONS_00009461	false	interacts with	TCONS_00008937 (interacts with) TCONS_00009461
0.82379	interacts with	MEGF10 (interacts with) TCONS_00008937	false	interacts with	MEGF10 (interacts with) TCONS_00008937
0.93348	interacts with	TCONS_00105083 (interacts with) TCONS_00138485	false	interacts with	TCONS_00105083 (interacts with) TCONS_00138485
0.87082	interacts with	TCONS_00105083 (interacts with) TCONS_00131740	false	interacts with	TCONS_00105083 (interacts with) TCONS_00131740
0.78077	interacts with	TCONS_00105083 (interacts with) TCONS_00126791	false	interacts with	TCONS_00105083 (interacts with) TCONS_00126791
0.7902	interacts with	TCONS_00105083 (interacts with) TCONS_00126739	false	interacts with	TCONS_00105083 (interacts with) TCONS_00126739
0.6726	interacts with	TCONS_00105083 (interacts with) TCONS_00126583	false	interacts with	TCONS_00105083 (interacts with) TCONS_00126583
-0.62937	interacts with	TCONS_00105083 (interacts with) TCONS_00124749	false	interacts with	TCONS_00105083 (interacts with) TCONS_00124749
-0.7201	interacts with	TCONS_00105083 (interacts with) TCONS_00120984	false	interacts with	TCONS_00105083 (interacts with) TCONS_00120984
0.66131	interacts with	TCONS_00105083 (interacts with) TCONS_00116977	false	interacts with	TCONS_00105083 (interacts with) TCONS_00116977
0.7211	interacts with	TCONS_00105083 (interacts with) TCONS_00114655	false	interacts with	TCONS_00105083 (interacts with) TCONS_00114655
0.71639	interacts with	TCONS_00105083 (interacts with) TCONS_00113738	false	interacts with	TCONS_00105083 (interacts with) TCONS_00113738
0.73771	interacts with	TCONS_00105083 (interacts with) TCONS_00109152	false	interacts with	TCONS_00105083 (interacts with) TCONS_00109152
0.67035	interacts with	TCONS_00105083 (interacts with) TCONS_00108094	false	interacts with	TCONS_00105083 (interacts with) TCONS_00108094
0.85641	interacts with	TCONS_00105083 (interacts with) TCONS_00107246	false	interacts with	TCONS_00105083 (interacts with) TCONS_00107246
0.74399	interacts with	TCONS_00105083 (interacts with) TCONS_00107245	false	interacts with	TCONS_00105083 (interacts with) TCONS_00107245
-0.80673	interacts with	TCONS_00105083 (interacts with) TCONS_00107038	false	interacts with	TCONS_00105083 (interacts with) TCONS_00107038
0.65863	interacts with	CD2AP (interacts with) TCONS_00105083	false	interacts with	CD2AP (interacts with) TCONS_00105083
0.92277	interacts with	BMPR1A (interacts with) TCONS_00107245	false	interacts with	BMPR1A (interacts with) TCONS_00107245
0.73397	interacts with	TCONS_00126574 (interacts with) TCONS_00139410	false	interacts with	TCONS_00126574 (interacts with) TCONS_00139410
-0.84197	interacts with	TCONS_00126574 (interacts with) TCONS_00137323	false	interacts with	TCONS_00126574 (interacts with) TCONS_00137323
-0.92595	interacts with	TCONS_00126574 (interacts with) TCONS_00137300	false	interacts with	TCONS_00126574 (interacts with) TCONS_00137300
-0.84296	interacts with	TCONS_00126574 (interacts with) TCONS_00137232	false	interacts with	TCONS_00126574 (interacts with) TCONS_00137232
0.76329	interacts with	HSD17B12 (interacts with) TCONS_00126574	false	interacts with	HSD17B12 (interacts with) TCONS_00126574
0.70431	interacts with	TCONS_00107245 (interacts with) TCONS_00138223	false	interacts with	TCONS_00107245 (interacts with) TCONS_00138223
-0.68074	interacts with	TCONS_00107245 (interacts with) TCONS_00135704	false	interacts with	TCONS_00107245 (interacts with) TCONS_00135704
-0.74373	interacts with	TCONS_00107245 (interacts with) TCONS_00133026	false	interacts with	TCONS_00107245 (interacts with) TCONS_00133026
0.74654	interacts with	TCONS_00107245 (interacts with) TCONS_00132457	false	interacts with	TCONS_00107245 (interacts with) TCONS_00132457
0.893	interacts with	TCONS_00107245 (interacts with) TCONS_00131740	false	interacts with	TCONS_00107245 (interacts with) TCONS_00131740
0.8522	interacts with	TCONS_00107245 (interacts with) TCONS_00131368	false	interacts with	TCONS_00107245 (interacts with) TCONS_00131368
0.7796	interacts with	TCONS_00107245 (interacts with) TCONS_00130666	false	interacts with	TCONS_00107245 (interacts with) TCONS_00130666
0.74288	interacts with	TCONS_00107245 (interacts with) TCONS_00128738	false	interacts with	TCONS_00107245 (interacts with) TCONS_00128738
0.8099	interacts with	TCONS_00107245 (interacts with) TCONS_00128664	false	interacts with	TCONS_00107245 (interacts with) TCONS_00128664
0.8245	interacts with	TCONS_00107245 (interacts with) TCONS_00126739	false	interacts with	TCONS_00107245 (interacts with) TCONS_00126739
0.77444	interacts with	TCONS_00107245 (interacts with) TCONS_00125257	false	interacts with	TCONS_00107245 (interacts with) TCONS_00125257
0.76694	interacts with	TCONS_00107245 (interacts with) TCONS_00116977	false	interacts with	TCONS_00107245 (interacts with) TCONS_00116977
0.9031	interacts with	TCONS_00107245 (interacts with) TCONS_00114655	false	interacts with	TCONS_00107245 (interacts with) TCONS_00114655
-0.75088	interacts with	TCONS_00107245 (interacts with) TCONS_00112579	false	interacts with	TCONS_00107245 (interacts with) TCONS_00112579
-0.7351	interacts with	TCONS_00107245 (interacts with) TCONS_00110405	false	interacts with	TCONS_00107245 (interacts with) TCONS_00110405
0.90134	interacts with	TCONS_00107245 (interacts with) TCONS_00109152	false	interacts with	TCONS_00107245 (interacts with) TCONS_00109152
0.86843	interacts with	TCONS_00107245 (interacts with) TCONS_00108094	false	interacts with	TCONS_00107245 (interacts with) TCONS_00108094
0.66545	interacts with	TCONS_00107245 (interacts with) TCONS_00107246	false	interacts with	TCONS_00107245 (interacts with) TCONS_00107246
0.87785	interacts with	FOXF1 (interacts with) TCONS_00107245	false	interacts with	FOXF1 (interacts with) TCONS_00107245
