# Supplementary material for: Evaluation of Muscle Long Non-Coding RNA Profile during Rearing and Finishing Phase of Bulls Subjected to Different Prenatal Nutritional Strategies
Source: Animals (Basel). 2024 Feb 18;14(4):652. doi: 10.3390/ani14040652 (PMC10886332; doi:10.3390/ani14040652)
Supplement: Supplementary file 1 [file animals-14-00652-s001.zip › Supplement Files/PCIT_PP_exclusivo_tcons_RIF_ambos_node_table.csv]

degree.layout	name	NOME_A	NOME_B	selected	shared name
1	TCONS_00135751		TCONS_00135751	false	TCONS_00135751
1	TCONS_00137323		TCONS_00137323	false	TCONS_00137323
1	TCONS_00137300		TCONS_00137300	false	TCONS_00137300
1	TCONS_00137232		TCONS_00137232	false	TCONS_00137232
1	TCONS_00125024	TCONS_00125024		false	TCONS_00125024
1	TCONS_00132950		TCONS_00132950	false	TCONS_00132950
	TCONS_00139459		TCONS_00139459	false	TCONS_00139459
	TCONS_00129582		TCONS_00129582	false	TCONS_00129582
	TCONS_00123313		TCONS_00123313	false	TCONS_00123313
1	TCONS_00122362	TCONS_00122362		false	TCONS_00122362
1	TCONS_00119233	TCONS_00119233		false	TCONS_00119233
1	TCONS_00117525	TCONS_00117525		false	TCONS_00117525
	TCONS_00113159	TCONS_00113159		false	TCONS_00113159
2	TCONS_00108061	TCONS_00108061		false	TCONS_00108061
2	TCONS_00138223		TCONS_00138223	false	TCONS_00138223
1	TCONS_00135704		TCONS_00135704	false	TCONS_00135704
1	TCONS_00133026		TCONS_00133026	false	TCONS_00133026
1	TCONS_00132457		TCONS_00132457	false	TCONS_00132457
1	TCONS_00130666		TCONS_00130666	false	TCONS_00130666
1	TCONS_00128738		TCONS_00128738	false	TCONS_00128738
1	TCONS_00128664		TCONS_00128664	false	TCONS_00128664
1	TCONS_00110405		TCONS_00110405	false	TCONS_00110405
1	TCONS_00106901	TCONS_00106901		false	TCONS_00106901
1	TCONS_00105775	TCONS_00105775		false	TCONS_00105775
	TCONS_00126791		TCONS_00126791	false	TCONS_00126791
2	TCONS_00126739		TCONS_00126739	false	TCONS_00126739
	TCONS_00126583		TCONS_00126583	false	TCONS_00126583
	TCONS_00124749		TCONS_00124749	false	TCONS_00124749
	TCONS_00120984		TCONS_00120984	false	TCONS_00120984
2	TCONS_00116977		TCONS_00116977	false	TCONS_00116977
2	TCONS_00114655		TCONS_00114655	false	TCONS_00114655
	TCONS_00113738		TCONS_00113738	false	TCONS_00113738
	TCONS_00103843	TCONS_00103843		false	TCONS_00103843
1	TCONS_00103725	TCONS_00103725		false	TCONS_00103725
2	TCONS_00102919	TCONS_00102919		false	TCONS_00102919
1	TCONS_00101944	TCONS_00101944		false	TCONS_00101944
2	TCONS_00101871	TCONS_00101871		false	TCONS_00101871
2	TCONS_00100593	TCONS_00100593		false	TCONS_00100593
	TCONS_00095762	TCONS_00095762		false	TCONS_00095762
1	TCONS_00087424	TCONS_00087424		false	TCONS_00087424
1	TCONS_00082130	TCONS_00082130		false	TCONS_00082130
	TCONS_00081335	TCONS_00081335		false	TCONS_00081335
2	TCONS_00080294	TCONS_00080294		false	TCONS_00080294
1	TCONS_00080157	TCONS_00080157		false	TCONS_00080157
	TCONS_00080156	TCONS_00080156		false	TCONS_00080156
	TCONS_00080155	TCONS_00080155		false	TCONS_00080155
	TCONS_00079843	TCONS_00079843		false	TCONS_00079843
	TCONS_00079695	TCONS_00079695		false	TCONS_00079695
1	TCONS_00077981	TCONS_00077981		false	TCONS_00077981
1	TCONS_00075705	TCONS_00075705		false	TCONS_00075705
3	TCONS_00107246		TCONS_00107246	false	TCONS_00107246
2	TCONS_00080008	TCONS_00080008	TCONS_00080008	false	TCONS_00080008
1	TCONS_00069697	TCONS_00069697		false	TCONS_00069697
3	TCONS_00069276	TCONS_00069276		false	TCONS_00069276
2	TCONS_00068077	TCONS_00068077		false	TCONS_00068077
	TCONS_00067626	TCONS_00067626		false	TCONS_00067626
	TCONS_00067625	TCONS_00067625		false	TCONS_00067625
1	TCONS_00064139	TCONS_00064139		false	TCONS_00064139
	TCONS_00062236	TCONS_00062236		false	TCONS_00062236
1	TCONS_00061626	TCONS_00061626		false	TCONS_00061626
2	TCONS_00061507	TCONS_00061507		false	TCONS_00061507
1	TCONS_00060493	TCONS_00060493		false	TCONS_00060493
	TCONS_00060420	TCONS_00060420		false	TCONS_00060420
2	TCONS_00059979	TCONS_00059979		false	TCONS_00059979
	TCONS_00058910	TCONS_00058910		false	TCONS_00058910
	TCONS_00058733	TCONS_00058733		false	TCONS_00058733
1	TCONS_00058724	TCONS_00058724		false	TCONS_00058724
2	TCONS_00057757	TCONS_00057757		false	TCONS_00057757
1	TCONS_00056608	TCONS_00056608		false	TCONS_00056608
	TCONS_00055258	TCONS_00055258		false	TCONS_00055258
1	TCONS_00054772	TCONS_00054772		false	TCONS_00054772
	TCONS_00054762	TCONS_00054762		false	TCONS_00054762
1	TCONS_00054255	TCONS_00054255		false	TCONS_00054255
	TCONS_00053837	TCONS_00053837		false	TCONS_00053837
2	TCONS_00053242	TCONS_00053242		false	TCONS_00053242
1	TCONS_00050901	TCONS_00050901		false	TCONS_00050901
	TCONS_00139128		TCONS_00139128	false	TCONS_00139128
	TCONS_00115362		TCONS_00115362	false	TCONS_00115362
	TCONS_00089514		TCONS_00089514	false	TCONS_00089514
	TCONS_00080478		TCONS_00080478	false	TCONS_00080478
	TCONS_00069458		TCONS_00069458	false	TCONS_00069458
4	TCONS_00049679	TCONS_00049679		false	TCONS_00049679
2	TCONS_00049442	TCONS_00049442		false	TCONS_00049442
	TCONS_00049121	TCONS_00049121		false	TCONS_00049121
2	TCONS_00044201	TCONS_00044201		false	TCONS_00044201
	TCONS_00043890	TCONS_00043890		false	TCONS_00043890
	TCONS_00042408	TCONS_00042408		false	TCONS_00042408
	TCONS_00041852	TCONS_00041852		false	TCONS_00041852
2	TCONS_00039151	TCONS_00039151		false	TCONS_00039151
1	TCONS_00038571	TCONS_00038571		false	TCONS_00038571
2	TCONS_00038570	TCONS_00038570		false	TCONS_00038570
1	TCONS_00037462	TCONS_00037462		false	TCONS_00037462
1	TCONS_00033857	TCONS_00033857		false	TCONS_00033857
4	TCONS_00138485		TCONS_00138485	false	TCONS_00138485
3	TCONS_00131740		TCONS_00131740	false	TCONS_00131740
2	TCONS_00131368		TCONS_00131368	false	TCONS_00131368
1	TCONS_00127951		TCONS_00127951	false	TCONS_00127951
2	TCONS_00125257		TCONS_00125257	false	TCONS_00125257
1	TCONS_00125256		TCONS_00125256	false	TCONS_00125256
2	TCONS_00112579		TCONS_00112579	false	TCONS_00112579
3	TCONS_00109152		TCONS_00109152	false	TCONS_00109152
3	TCONS_00108094		TCONS_00108094	false	TCONS_00108094
2	TCONS_00107038		TCONS_00107038	false	TCONS_00107038
1	TCONS_00107031		TCONS_00107031	false	TCONS_00107031
3	TCONS_00104220	TCONS_00104220	TCONS_00104220	false	TCONS_00104220
2	TCONS_00100179	TCONS_00100179	TCONS_00100179	false	TCONS_00100179
2	TCONS_00080705	TCONS_00080705	TCONS_00080705	false	TCONS_00080705
1	TCONS_00078267		TCONS_00078267	false	TCONS_00078267
1	TCONS_00072841		TCONS_00072841	false	TCONS_00072841
2	TCONS_00063473	TCONS_00063473	TCONS_00063473	false	TCONS_00063473
1	TCONS_00060845		TCONS_00060845	false	TCONS_00060845
1	TCONS_00048302		TCONS_00048302	false	TCONS_00048302
1	TCONS_00043498		TCONS_00043498	false	TCONS_00043498
1	TCONS_00043227		TCONS_00043227	false	TCONS_00043227
1	TCONS_00036263		TCONS_00036263	false	TCONS_00036263
2	TCONS_00036048	TCONS_00036048	TCONS_00036048	false	TCONS_00036048
3	TCONS_00032446	TCONS_00032446	TCONS_00032446	false	TCONS_00032446
1	TCONS_00029936	TCONS_00029936		false	TCONS_00029936
2	TCONS_00029933	TCONS_00029933		false	TCONS_00029933
	TCONS_00027925	TCONS_00027925		false	TCONS_00027925
2	TCONS_00026478	TCONS_00026478		false	TCONS_00026478
	TCONS_00023496	TCONS_00023496		false	TCONS_00023496
	TCONS_00022335	TCONS_00022335		false	TCONS_00022335
1	TCONS_00017291	TCONS_00017291		false	TCONS_00017291
1	TCONS_00015272	TCONS_00015272		false	TCONS_00015272
1	TCONS_00014716	TCONS_00014716		false	TCONS_00014716
1	TCONS_00011616	TCONS_00011616		false	TCONS_00011616
	TCONS_00010486	TCONS_00010486		false	TCONS_00010486
3	TCONS_00009356	TCONS_00009356		false	TCONS_00009356
2	TCONS_00009242	TCONS_00009242		false	TCONS_00009242
2	TCONS_00143596		TCONS_00143596	false	TCONS_00143596
3	TCONS_00139410		TCONS_00139410	false	TCONS_00139410
2	TCONS_00133743		TCONS_00133743	false	TCONS_00133743
2	TCONS_00130896		TCONS_00130896	false	TCONS_00130896
1	TCONS_00087863		TCONS_00087863	false	TCONS_00087863
1	TCONS_00071380		TCONS_00071380	false	TCONS_00071380
2	TCONS_00065956	TCONS_00065956	TCONS_00065956	false	TCONS_00065956
2	TCONS_00060406	TCONS_00060406	TCONS_00060406	false	TCONS_00060406
1	TCONS_00058555		TCONS_00058555	false	TCONS_00058555
1	TCONS_00053303		TCONS_00053303	false	TCONS_00053303
2	TCONS_00049347		TCONS_00049347	false	TCONS_00049347
2	TCONS_00044786	TCONS_00044786	TCONS_00044786	false	TCONS_00044786
2	TCONS_00042454	TCONS_00042454	TCONS_00042454	false	TCONS_00042454
3	TCONS_00040129	TCONS_00040129	TCONS_00040129	false	TCONS_00040129
2	TCONS_00035639	TCONS_00035639	TCONS_00035639	false	TCONS_00035639
1	TCONS_00033323		TCONS_00033323	false	TCONS_00033323
2	TCONS_00021686	TCONS_00021686	TCONS_00021686	false	TCONS_00021686
1	TCONS_00017473		TCONS_00017473	false	TCONS_00017473
3	TCONS_00017335	TCONS_00017335	TCONS_00017335	false	TCONS_00017335
2	TCONS_00009461	TCONS_00009461	TCONS_00009461	false	TCONS_00009461
1	TCONS_00008116	TCONS_00008116		false	TCONS_00008116
1	TCONS_00008030	TCONS_00008030		false	TCONS_00008030
1	TCONS_00007392	TCONS_00007392		false	TCONS_00007392
2	TCONS_00007368	TCONS_00007368		false	TCONS_00007368
1	TCONS_00007185	TCONS_00007185		false	TCONS_00007185
3	TCONS_00006387	TCONS_00006387		false	TCONS_00006387
	TCONS_00005499	TCONS_00005499		false	TCONS_00005499
	TCONS_00005347	TCONS_00005347		false	TCONS_00005347
2	TCONS_00005207	TCONS_00005207		false	TCONS_00005207
1	TCONS_00004361	TCONS_00004361		false	TCONS_00004361
1	TCONS_00003729	TCONS_00003729		false	TCONS_00003729
	TCONS_00003244	TCONS_00003244		false	TCONS_00003244
1	TCONS_00002809	TCONS_00002809		false	TCONS_00002809
	TCONS_00002489	TCONS_00002489		false	TCONS_00002489
3	TCONS_00002094	TCONS_00002094		false	TCONS_00002094
2	TCONS_00001995	TCONS_00001995		false	TCONS_00001995
2	TCONS_00001821	TCONS_00001821		false	TCONS_00001821
	TCONS_00001096	TCONS_00001096		false	TCONS_00001096
	TCONS_00000214	TCONS_00000214		false	TCONS_00000214
	CACNG4	CACNG4		false	CACNG4
2	RAC1	RAC1		false	RAC1
	GNAS	GNAS		false	GNAS
1	HYAL3	HYAL3		false	HYAL3
1	ADIPOQ	ADIPOQ		false	ADIPOQ
1	FGF10	FGF10		false	FGF10
1	ARID5B	ARID5B		false	ARID5B
	CXCL9	CXCL9		false	CXCL9
1	RUNX3	RUNX3		false	RUNX3
3	MAML1	MAML1		false	MAML1
	FAM172A	FAM172A		false	FAM172A
1	CAV2	CAV2		false	CAV2
	MYMX	MYMX		false	MYMX
2	ENSBTAG00000049190	ENSBTAG00000049190		false	ENSBTAG00000049190
1	SIX4	SIX4		false	SIX4
2	INHBB	INHBB		false	INHBB
	FGF9	FGF9		false	FGF9
2	CD81	CD81		false	CD81
	TNNI1	TNNI1		false	TNNI1
	NME2	NME2		false	NME2
1	ENSBTAG00000046838	ENSBTAG00000046838		false	ENSBTAG00000046838
	WAS	WAS		false	WAS
1	ENSBTAG00000046335	ENSBTAG00000046335		false	ENSBTAG00000046335
	VGLL2	VGLL2		false	VGLL2
1	POPDC3	POPDC3		false	POPDC3
1	TNNT2	TNNT2		false	TNNT2
	TNNC1	TNNC1		false	TNNC1
2	TTC9	TTC9		false	TTC9
2	NTN5	NTN5		false	NTN5
1	NOG	NOG		false	NOG
	HOXB4	HOXB4		false	HOXB4
1	YAP1	YAP1		false	YAP1
2	ADGRG1	ADGRG1		false	ADGRG1
1	WIPF2	WIPF2		false	WIPF2
2	DSEL	DSEL		false	DSEL
1	MYOCD	MYOCD		false	MYOCD
2	ARRB2	ARRB2		false	ARRB2
1	SIMC1	SIMC1		false	SIMC1
1	CDH3	CDH3		false	CDH3
	TPM3	TPM3		false	TPM3
1	IER3IP1	IER3IP1		false	IER3IP1
3	ADRA1A	ADRA1A		false	ADRA1A
	NMRK2	NMRK2		false	NMRK2
3	DDIT3	DDIT3		false	DDIT3
1	SELENOM	SELENOM		false	SELENOM
1	MEGF8	MEGF8		false	MEGF8
1	XRCC2	XRCC2		false	XRCC2
2	APPL2	APPL2		false	APPL2
2	KPTN	KPTN		false	KPTN
	RADIL	RADIL		false	RADIL
1	RPL38	RPL38		false	RPL38
	SFRP1	SFRP1		false	SFRP1
	B3GAT1	B3GAT1		false	B3GAT1
	SVIL	SVIL		false	SVIL
1	NFIB	NFIB		false	NFIB
	MYF5	MYF5		false	MYF5
	SYNC	SYNC		false	SYNC
1	MYL12B	MYL12B		false	MYL12B
1	SYNE2	SYNE2		false	SYNE2
2	NOTCH4	NOTCH4		false	NOTCH4
1	COL4A2	COL4A2		false	COL4A2
1	FMN2	FMN2		false	FMN2
1	DHRS3	DHRS3		false	DHRS3
	SEMA3D	SEMA3D		false	SEMA3D
1	PTCH2	PTCH2		false	PTCH2
	BCL2L11	BCL2L11		false	BCL2L11
1	ATOH8	ATOH8		false	ATOH8
1	FOSL2	FOSL2		false	FOSL2
2	PTPRC	PTPRC		false	PTPRC
2	RAC3	RAC3		false	RAC3
	LAMB2	LAMB2		false	LAMB2
2	EMD	EMD		false	EMD
1	CMKLR1	CMKLR1		false	CMKLR1
2	CAVIN4	CAVIN4		false	CAVIN4
1	NID2	NID2		false	NID2
	SEMA4C	SEMA4C		false	SEMA4C
1	VCL	VCL		false	VCL
2	CHD7	CHD7		false	CHD7
2	ENPP1	ENPP1		false	ENPP1
1	SCO1	SCO1		false	SCO1
2	BRAF	BRAF		false	BRAF
1	TBX3	TBX3		false	TBX3
1	PDGFB	PDGFB		false	PDGFB
	GAS2	GAS2		false	GAS2
1	FHOD3	FHOD3		false	FHOD3
1	STAT3	STAT3		false	STAT3
	COL3A1	COL3A1		false	COL3A1
	CRTAP	CRTAP		false	CRTAP
2	MAFF	MAFF		false	MAFF
2	HOXB3	HOXB3		false	HOXB3
2	GTF3C5	GTF3C5		false	GTF3C5
2	COL4A3	COL4A3		false	COL4A3
1	VWA1	VWA1		false	VWA1
1	SEMA4B	SEMA4B		false	SEMA4B
2	EHD2	EHD2		false	EHD2
2	PSTPIP1	PSTPIP1		false	PSTPIP1
	USF3	USF3		false	USF3
2	PIK3CG	PIK3CG		false	PIK3CG
2	GSK3A	GSK3A		false	GSK3A
1	HIVEP3	HIVEP3		false	HIVEP3
1	MEF2C	MEF2C		false	MEF2C
2	LTB	LTB		false	LTB
	BARX2	BARX2		false	BARX2
1	TIMP3	TIMP3		false	TIMP3
1	BCR	BCR		false	BCR
2	AIF1	AIF1		false	AIF1
2	SEMA6A	SEMA6A		false	SEMA6A
1	FERMT1	FERMT1		false	FERMT1
2	ITPR1	ITPR1		false	ITPR1
	ALOX5	ALOX5		false	ALOX5
2	PTPN6	PTPN6		false	PTPN6
1	WNT5A	WNT5A		false	WNT5A
1	F2R	F2R		false	F2R
3	TEK	TEK		false	TEK
1	ENSBTAG00000020147	ENSBTAG00000020147		false	ENSBTAG00000020147
1	FREM1	FREM1		false	FREM1
1	ZBTB7A	ZBTB7A		false	ZBTB7A
2	TXNIP	TXNIP		false	TXNIP
1	GAS6	GAS6		false	GAS6
2	BECN1	BECN1		false	BECN1
3	TASOR	TASOR		false	TASOR
	CLIP3	CLIP3		false	CLIP3
1	EGFLAM	EGFLAM		false	EGFLAM
	TAPT1	TAPT1		false	TAPT1
2	SLC39A13	SLC39A13		false	SLC39A13
	BCL2	BCL2		false	BCL2
2	ABCC9	ABCC9		false	ABCC9
2	ITGA2	ITGA2		false	ITGA2
1	BMP6	BMP6		false	BMP6
3	SLC39A14	SLC39A14		false	SLC39A14
1	LRRC10	LRRC10		false	LRRC10
1	MYBPHL	MYBPHL		false	MYBPHL
1	SEMA5B	SEMA5B		false	SEMA5B
2	LOXL3	LOXL3		false	LOXL3
2	SCN1A	SCN1A		false	SCN1A
1	IL6R	IL6R		false	IL6R
	ALDH6A1	ALDH6A1		false	ALDH6A1
1	NUMA1	NUMA1		false	NUMA1
	NAV2	NAV2		false	NAV2
	DDX5	DDX5		false	DDX5
1	WASF2	WASF2		false	WASF2
1	ABRA	ABRA		false	ABRA
1	SEMA3F	SEMA3F		false	SEMA3F
2	SLC38A10	SLC38A10		false	SLC38A10
2	TRIM54	TRIM54		false	TRIM54
1	ACTN1	ACTN1		false	ACTN1
1	RIPOR2	RIPOR2		false	RIPOR2
1	TBX18	TBX18		false	TBX18
1	ZNF689	ZNF689		false	ZNF689
1	NR2F2	NR2F2		false	NR2F2
1	PTGES3	PTGES3		false	PTGES3
2	GNA12	GNA12		false	GNA12
1	CAV1	CAV1		false	CAV1
1	HDAC4	HDAC4		false	HDAC4
1	XIRP2	XIRP2		false	XIRP2
	ATRNL1	ATRNL1		false	ATRNL1
1	AKT1	AKT1		false	AKT1
1	LMNA	LMNA		false	LMNA
	KITLG	KITLG		false	KITLG
1	PPARD	PPARD		false	PPARD
1	PAXIP1	PAXIP1		false	PAXIP1
1	KBTBD13	KBTBD13		false	KBTBD13
	ADAM9	ADAM9		false	ADAM9
2	RELL2	RELL2		false	RELL2
1	UBB	UBB		false	UBB
1	PDLIM3	PDLIM3		false	PDLIM3
	CTSS	CTSS		false	CTSS
1	LY6E	LY6E		false	LY6E
2	LSR	LSR		false	LSR
	FREM2	FREM2		false	FREM2
1	PPARGC1A	PPARGC1A		false	PPARGC1A
1	NLN	NLN		false	NLN
	MYO6	MYO6		false	MYO6
2	EFNA5	EFNA5		false	EFNA5
3	NOM1	NOM1		false	NOM1
1	METTL8	METTL8		false	METTL8
	MMP25	MMP25		false	MMP25
1	TEAD2	TEAD2		false	TEAD2
1	COTL1	COTL1		false	COTL1
1	XRCC1	XRCC1		false	XRCC1
1	AMOT	AMOT		false	AMOT
3	WIPF3	WIPF3		false	WIPF3
2	EP300	EP300		false	EP300
1	PHLDB1	PHLDB1		false	PHLDB1
1	FLII	FLII		false	FLII
2	CSRP1	CSRP1		false	CSRP1
	GAA	GAA		false	GAA
1	ITGB1	ITGB1		false	ITGB1
	RORA	RORA		false	RORA
1	PML	PML		false	PML
1	MRC2	MRC2		false	MRC2
2	SDF4	SDF4		false	SDF4
2	BPNT2	BPNT2		false	BPNT2
	SAP30	SAP30		false	SAP30
1	APC2	APC2		false	APC2
	CFDP1	CFDP1		false	CFDP1
	PDLIM4	PDLIM4		false	PDLIM4
1	ZNF750	ZNF750		false	ZNF750
	SFRP4	SFRP4		false	SFRP4
2	CNTFR	CNTFR		false	CNTFR
1	TCOF1	TCOF1		false	TCOF1
	SMPX	SMPX		false	SMPX
1	SDC4	SDC4		false	SDC4
2	LATS1	LATS1		false	LATS1
1	LEP	LEP		false	LEP
	MEX3C	MEX3C		false	MEX3C
2	MYLK3	MYLK3		false	MYLK3
2	ANXA6	ANXA6		false	ANXA6
	CHSY3	CHSY3		false	CHSY3
1	ACTA2	ACTA2		false	ACTA2
1	SORL1	SORL1		false	SORL1
2	SGCB	SGCB		false	SGCB
1	COL4A5	COL4A5		false	COL4A5
1	PDGFA	PDGFA		false	PDGFA
1	TRIP4	TRIP4		false	TRIP4
1	API5	API5		false	API5
	CHPF2	CHPF2		false	CHPF2
1	CCNT2	CCNT2		false	CCNT2
1	PTGS2	PTGS2		false	PTGS2
1	SIRT1	SIRT1		false	SIRT1
	BID	BID		false	BID
2	TXNRD1	TXNRD1		false	TXNRD1
1	RELA	RELA		false	RELA
1	COL4A6	COL4A6		false	COL4A6
	MEGF9	MEGF9		false	MEGF9
1	EDNRA	EDNRA		false	EDNRA
2	BAG3	BAG3		false	BAG3
2	WDR1	WDR1		false	WDR1
3	ACVR1B	ACVR1B		false	ACVR1B
1	SIX5	SIX5		false	SIX5
1	SMO	SMO		false	SMO
2	MAD2L2	MAD2L2		false	MAD2L2
1	HDAC6	HDAC6		false	HDAC6
	MYMK	MYMK		false	MYMK
3	MED1	MED1		false	MED1
1	OSR2	OSR2		false	OSR2
2	STK17B	STK17B		false	STK17B
1	AGRN	AGRN		false	AGRN
1	SNX19	SNX19		false	SNX19
	MMP15	MMP15		false	MMP15
3	GDPD2	GDPD2		false	GDPD2
1	LPL	LPL		false	LPL
1	COL4A1	COL4A1		false	COL4A1
1	COL6A6	COL6A6		false	COL6A6
2	EBI3	EBI3		false	EBI3
2	CUL7	CUL7		false	CUL7
1	SCO2	SCO2		false	SCO2
1	SMAD3	SMAD3		false	SMAD3
1	RARA	RARA		false	RARA
1	CTSB	CTSB		false	CTSB
1	MTMR12	MTMR12		false	MTMR12
1	CYP26B1	CYP26B1		false	CYP26B1
	ATP6AP1	ATP6AP1		false	ATP6AP1
	IRX3	IRX3		false	IRX3
1	TGFB3	TGFB3		false	TGFB3
1	NRP2	NRP2		false	NRP2
3	HSPB1	HSPB1		false	HSPB1
	MYH3	MYH3		false	MYH3
	TLL2	TLL2		false	TLL2
1	ANKRD1	ANKRD1		false	ANKRD1
	SOS1	SOS1		false	SOS1
3	RARB	RARB		false	RARB
	CASQ2	CASQ2		false	CASQ2
1	ENSBTAG00000011437	ENSBTAG00000011437		false	ENSBTAG00000011437
2	CHRND	CHRND		false	CHRND
3	NOC3L	NOC3L		false	NOC3L
2	ZBTB16	ZBTB16		false	ZBTB16
	CITED2	CITED2		false	CITED2
1	IGF1	IGF1		false	IGF1
	KCNN2	KCNN2		false	KCNN2
3	RAC2	RAC2		false	RAC2
1	VSIR	VSIR		false	VSIR
1	WNT11	WNT11		false	WNT11
1	SSBP3	SSBP3		false	SSBP3
1	DDR1	DDR1		false	DDR1
2	ADAM15	ADAM15		false	ADAM15
	DPYSL3	DPYSL3		false	DPYSL3
1	CACNA1C	CACNA1C		false	CACNA1C
1	MIGA2	MIGA2		false	MIGA2
1	MEF2A	MEF2A		false	MEF2A
	CHST11	CHST11		false	CHST11
3	EZR	EZR		false	EZR
1	MAPK1	MAPK1		false	MAPK1
1	PAK1	PAK1		false	PAK1
1	SUCO	SUCO		false	SUCO
1	SLITRK5	SLITRK5		false	SLITRK5
2	COL15A1	COL15A1		false	COL15A1
1	EPHA4	EPHA4		false	EPHA4
1	CACNA1D	CACNA1D		false	CACNA1D
1	SGPL1	SGPL1		false	SGPL1
1	CCN1	CCN1		false	CCN1
	MYH7	MYH7		false	MYH7
	MYH8	MYH8		false	MYH8
1	YBX3	YBX3		false	YBX3
1	SMPD3	SMPD3		false	SMPD3
3	TMEM120B	TMEM120B		false	TMEM120B
	ANGPTL8	ANGPTL8		false	ANGPTL8
	EHBP1L1	EHBP1L1		false	EHBP1L1
1	CLIC4	CLIC4		false	CLIC4
	ZFAND5	ZFAND5		false	ZFAND5
2	RER1	RER1		false	RER1
	PIK3CA	PIK3CA		false	PIK3CA
2	SLC2A4	SLC2A4		false	SLC2A4
	TRAM2	TRAM2		false	TRAM2
1	RNASEL	RNASEL		false	RNASEL
2	ITGB6	ITGB6		false	ITGB6
	MAP3K5	MAP3K5		false	MAP3K5
2	PITX2	PITX2		false	PITX2
1	MMP19	MMP19		false	MMP19
2	ENG	ENG		false	ENG
1	ALPL	ALPL		false	ALPL
1	AMER1	AMER1		false	AMER1
2	SPOCK2	SPOCK2		false	SPOCK2
2	MRTFB	MRTFB		false	MRTFB
1	CCBE1	CCBE1		false	CCBE1
1	CORO1A	CORO1A		false	CORO1A
2	PRKAR1A	PRKAR1A		false	PRKAR1A
	TRAF3IP2	TRAF3IP2		false	TRAF3IP2
	CLN8	CLN8		false	CLN8
1	RCC2	RCC2		false	RCC2
2	ZFP36	ZFP36		false	ZFP36
1	MEIS1	MEIS1		false	MEIS1
1	SMRP1	SMRP1		false	SMRP1
1	KCNJ2	KCNJ2		false	KCNJ2
	DAB2IP	DAB2IP		false	DAB2IP
	MBTPS2	MBTPS2		false	MBTPS2
1	WNT2	WNT2		false	WNT2
1	CELSR1	CELSR1		false	CELSR1
1	FLCN	FLCN		false	FLCN
2	MTPN	MTPN		false	MTPN
	BBS4	BBS4		false	BBS4
1	RARG	RARG		false	RARG
3	NOLC1	NOLC1		false	NOLC1
1	SPNS2	SPNS2		false	SPNS2
	PDLIM2	PDLIM2		false	PDLIM2
1	SEMA6C	SEMA6C		false	SEMA6C
2	NUDT7	NUDT7		false	NUDT7
1	CTC1	CTC1		false	CTC1
1	ARRDC3	ARRDC3		false	ARRDC3
	ASB2	ASB2		false	ASB2
1	MYH2	MYH2		false	MYH2
2	LCP1	LCP1		false	LCP1
2	IDUA	IDUA		false	IDUA
2	SPTBN1	SPTBN1		false	SPTBN1
1	SEMA4F	SEMA4F		false	SEMA4F
2	SMAD4	SMAD4		false	SMAD4
2	NEB	NEB		false	NEB
	TCONS_00122572	TCONS_00122572	TCONS_00122572	false	TCONS_00122572
	TNS2	TNS2		false	TNS2
1	LEF1	LEF1		false	LEF1
2	APPL1	APPL1		false	APPL1
	GPR68	GPR68		false	GPR68
	CXCL14	CXCL14		false	CXCL14
	PRMT1	PRMT1		false	PRMT1
1	ERRFI1	ERRFI1		false	ERRFI1
2	KLHL40	KLHL40		false	KLHL40
	OSBPL11	OSBPL11		false	OSBPL11
2	CD53	CD53		false	CD53
2	SYNPO2	SYNPO2		false	SYNPO2
2	BMPR2	BMPR2		false	BMPR2
	TNNT1	TNNT1		false	TNNT1
2	ZDHHC21	ZDHHC21		false	ZDHHC21
4	MET	MET		false	MET
4	SEMA3C	SEMA3C		false	SEMA3C
1	PIP5K1A	PIP5K1A		false	PIP5K1A
1	NOCT	NOCT		false	NOCT
3	S1PR1	S1PR1		false	S1PR1
1	RREB1	RREB1		false	RREB1
	LRP5	LRP5		false	LRP5
2	ROCK2	ROCK2		false	ROCK2
	TP73	TP73		false	TP73
2	SMN2	SMN2		false	SMN2
	GATA6	GATA6		false	GATA6
	ACTC1	ACTC1		false	ACTC1
1	POPDC2	POPDC2		false	POPDC2
1	CREB1	CREB1		false	CREB1
	SOX15	SOX15		false	SOX15
2	ATG5	ATG5		false	ATG5
	VEGFA	VEGFA		false	VEGFA
1	EDNRB	EDNRB		false	EDNRB
	TSC1	TSC1		false	TSC1
2	CSGALNACT2	CSGALNACT2		false	CSGALNACT2
1	BMP2	BMP2		false	BMP2
1	TAL1	TAL1		false	TAL1
	SEMA5A	SEMA5A		false	SEMA5A
1	AP3B1	AP3B1		false	AP3B1
1	NUP133	NUP133		false	NUP133
1	PLEKHO1	PLEKHO1		false	PLEKHO1
1	RUNX1	RUNX1		false	RUNX1
1	SULF1	SULF1		false	SULF1
2	AKIRIN1	AKIRIN1		false	AKIRIN1
	TCONS_00050716	TCONS_00050716	TCONS_00050716	false	TCONS_00050716
	DHCR24	DHCR24		false	DHCR24
2	WASL	WASL		false	WASL
	COMP	COMP		false	COMP
3	OTUD5	OTUD5		false	OTUD5
1	SOCS1	SOCS1		false	SOCS1
3	ADGRF5	ADGRF5		false	ADGRF5
1	FOS	FOS		false	FOS
2	RHOA	RHOA		false	RHOA
1	RARRES2	RARRES2		false	RARRES2
	SIX2	SIX2		false	SIX2
1	SBDS	SBDS		false	SBDS
1	GJC1	GJC1		false	GJC1
	IGFBP3	IGFBP3		false	IGFBP3
	FER1L5	FER1L5		false	FER1L5
1	ASH1L	ASH1L		false	ASH1L
1	FAM120B	FAM120B		false	FAM120B
	ATRN	ATRN		false	ATRN
1	HPN	HPN		false	HPN
1	KDM6A	KDM6A		false	KDM6A
2	EPAS1	EPAS1		false	EPAS1
1	MMRN2	MMRN2		false	MMRN2
1	CTBP2	CTBP2		false	CTBP2
1	NPPC	NPPC		false	NPPC
	TMEM201	TMEM201		false	TMEM201
1	PAXBP1	PAXBP1		false	PAXBP1
	LAMA5	LAMA5		false	LAMA5
2	BAMBI	BAMBI		false	BAMBI
1	PSMB8	PSMB8		false	PSMB8
1	SHROOM4	SHROOM4		false	SHROOM4
3	SETD2	SETD2		false	SETD2
1	ARL4A	ARL4A		false	ARL4A
1	HRC	HRC		false	HRC
1	SMAD1	SMAD1		false	SMAD1
1	FBXO22	FBXO22		false	FBXO22
2	PHACTR4	PHACTR4		false	PHACTR4
2	KIT	KIT		false	KIT
	PKP2	PKP2		false	PKP2
	MYH14	MYH14		false	MYH14
	KCNJ8	KCNJ8		false	KCNJ8
1	TNNI3	TNNI3		false	TNNI3
39	TCONS_00119425	TCONS_00119425	TCONS_00119425	false	TCONS_00119425
2	BCL9	BCL9		false	BCL9
2	ARMC5	ARMC5		false	ARMC5
1	STEAP4	STEAP4		false	STEAP4
2	HOPX	HOPX		false	HOPX
1	MYOD1	MYOD1		false	MYOD1
	KLF5	KLF5		false	KLF5
1	MYO3A	MYO3A		false	MYO3A
1	INSIG2	INSIG2		false	INSIG2
2	BMPR1B	BMPR1B		false	BMPR1B
1	THBS1	THBS1		false	THBS1
1	SEMA4D	SEMA4D		false	SEMA4D
	SGCG	SGCG		false	SGCG
	GJA1	GJA1		false	GJA1
3	SNX10	SNX10		false	SNX10
3	FHL5	FHL5		false	FHL5
2	TMEM107	TMEM107		false	TMEM107
2	STC1	STC1		false	STC1
2	MAP2K6	MAP2K6		false	MAP2K6
1	WIPF1	WIPF1		false	WIPF1
	LRRK1	LRRK1		false	LRRK1
2	SRA1	SRA1		false	SRA1
	ATP2A2	ATP2A2		false	ATP2A2
41	TCONS_00125019	TCONS_00125019	TCONS_00125019	false	TCONS_00125019
1	ADAMTS7	ADAMTS7		false	ADAMTS7
1	MYO1C	MYO1C		false	MYO1C
1	IL1B	IL1B		false	IL1B
1	PHLDB2	PHLDB2		false	PHLDB2
2	TP53	TP53		false	TP53
2	HCLS1	HCLS1		false	HCLS1
2	HEY2	HEY2		false	HEY2
	BMP1	BMP1		false	BMP1
3	ADAMTS1	ADAMTS1		false	ADAMTS1
	ADAMTS5	ADAMTS5		false	ADAMTS5
1	COL11A2	COL11A2		false	COL11A2
1	NIPBL	NIPBL		false	NIPBL
	TCONS_00118957		TCONS_00118957	false	TCONS_00118957
	OTOR	OTOR		false	OTOR
1	HYAL2	HYAL2		false	HYAL2
	TCONS_00074879	TCONS_00074879	TCONS_00074879	false	TCONS_00074879
3	HYAL1	HYAL1		false	HYAL1
1	TARBP2	TARBP2		false	TARBP2
44	TCONS_00132830	TCONS_00132830	TCONS_00132830	false	TCONS_00132830
1	CRYAB	CRYAB		false	CRYAB
1	BAK1	BAK1		false	BAK1
131	TCONS_00031013	TCONS_00031013	TCONS_00031013	false	TCONS_00031013
1	VKORC1	VKORC1		false	VKORC1
1	PIM1	PIM1		false	PIM1
1	PLOD3	PLOD3		false	PLOD3
74	TCONS_00008937	TCONS_00008937	TCONS_00008937	false	TCONS_00008937
1	MEGF10	MEGF10		false	MEGF10
161	TCONS_00105083	TCONS_00105083	TCONS_00105083	false	TCONS_00105083
	CD2AP	CD2AP		false	CD2AP
1	BMPR1A	BMPR1A		false	BMPR1A
28	TCONS_00126574	TCONS_00126574	TCONS_00126574	false	TCONS_00126574
1	HSD17B12	HSD17B12		false	HSD17B12
247	TCONS_00107245	TCONS_00107245	TCONS_00107245	false	TCONS_00107245
1	FOXF1	FOXF1		false	FOXF1
